# Supplementary material for: Dynamic transcriptomic responses reveal candidate defense genes against Spongospora subterranea f. sp. subterranea and Potato mop-top virus infection
Source: Front Plant Sci. 2026 Jun 11;17:1799568. doi: 10.3389/fpls.2026.1799568 (PMC13294368; doi:10.3389/fpls.2026.1799568)
Supplement: Supplementary file 1 [file DataSheet1.xlsx]

## Sheet: PR_6h_CvsSss
gene	logFC	logCPM	LR	PValue	FDR
Soltu.DM.09G003340.1	6.8766	5.7642	76.3157	2.41751e-18	6.09284e-14
Soltu.DM.01G005980.3	-5.41999	4.91529	47.8614	4.57444e-12	5.76448e-08
Soltu.DM.01G047710.4	-5.32952	4.81865	42.6333	6.6025e-11	5.54676e-07
Soltu.DM.09G003340.2	-3.40382	6.5011	39.089	4.04925e-10	2.55133e-06
Soltu.DM.08G017020.2	-5.25508	4.87131	36.1208	1.85453e-09	9.34794e-06
Soltu.DM.04G027450.1	-2.96152	6.47426	31.862	1.65523e-08	6.95281e-05
Soltu.DM.11G023090.1	-4.58053	5.03198	25.9337	3.53351e-07	0.00127222
Soltu.DM.08G018720.3	4.27588	4.33907	24.9911	5.75947e-07	0.00181445
Soltu.DM.06G009750.4	5.60027	4.49359	24.4671	7.55882e-07	0.00206426
Soltu.DM.02G007370.5	5.13964	4.33413	24.1137	9.08135e-07	0.00206426
Soltu.DM.04G004610.3	-4.42219	3.94727	23.79	1.07438e-06	0.00206426
Soltu.DM.03G023160.3	-4.91981	4.42081	23.7777	1.08129e-06	0.00206426
Soltu.DM.04G019410.3	5.19282	4.0952	23.7627	1.08974e-06	0.00206426
Soltu.DM.02G018170.2	-4.37737	3.90451	23.6647	1.14668e-06	0.00206426
Soltu.DM.01G037060.2	4.82592	3.7402	22.2094	2.44472e-06	0.00410762
Soltu.DM.08G030200.3	-4.34309	3.87131	21.8012	3.02412e-06	0.00476355
Soltu.DM.04G006830.1	-4.24964	3.78349	21.4788	3.57765e-06	0.00530397
Soltu.DM.08G017020.4	4.30043	4.98919	21.1875	4.16482e-06	0.00583144
Soltu.DM.02G032950.2	4.55832	3.48336	20.9975	4.59891e-06	0.00610033
Soltu.DM.02G010070.3	-4.20941	3.74558	20.8434	4.98409e-06	0.0062807
Soltu.DM.11G024540.2	-4.17445	5.21297	20.5293	5.87249e-06	0.00704783
Soltu.DM.02G026990.1	4.34917	3.68892	20.0834	7.41369e-06	0.008298
Soltu.DM.01G047710.6	3.9915	3.56928	20.0428	7.57267e-06	0.008298
Soltu.DM.04G018280.2	4.54269	3.4698	19.8231	8.495e-06	0.0088446
Soltu.DM.04G025540.5	-4.48167	4.0019	19.7615	8.77336e-06	0.0088446
Soltu.DM.04G024840.1	2.65321	7.9159	19.5054	1.00318e-05	0.00941238
Soltu.DM.06G009750.5	-4.11845	3.66016	19.4955	1.00835e-05	0.00941238
Soltu.DM.03G012390.1	4.52021	3.44883	19.3375	1.09533e-05	0.00984224
Soltu.DM.05G006920.1	-5.19889	4.68982	19.2351	1.15572e-05	0.00984224
Soltu.DM.01G021910.1	3.46451	5.87564	19.1904	1.18307e-05	0.00984224
Soltu.DM.02G032950.3	-3.86048	3.80204	19.1266	1.22326e-05	0.00984224
Soltu.DM.05G000980.2	-4.00394	3.55398	19.029	1.28746e-05	0.00984224
Soltu.DM.01G002850.4	-4.16281	3.70131	19.0272	1.28871e-05	0.00984224
Soltu.DM.11G017290.2	4.30721	3.24667	18.7914	1.45824e-05	0.0107064
Soltu.DM.09G024500.2	-4.03331	3.69066	18.7544	1.48682e-05	0.0107064
Soltu.DM.06G024360.1	-4.0813	3.62487	17.9091	2.3171e-05	0.0162216
Soltu.DM.11G008090.2	-2.53262	6.34891	17.7029	2.58233e-05	0.0175898
Soltu.DM.04G006870.3	-3.9003	3.45717	17.623	2.69315e-05	0.0178619
Soltu.DM.08G030020.1	-2.44036	5.48556	17.2368	3.29976e-05	0.021324
Soltu.DM.08G017820.4	-3.82183	3.38484	17.109	3.52943e-05	0.0214093
Soltu.DM.08G024770.2	-4.17119	5.40085	17.094	3.55738e-05	0.0214093
Soltu.DM.03G022810.2	-3.62688	4.25705	17.0842	3.57578e-05	0.0214093
Soltu.DM.09G024660.2	-5.94595	6.80302	17.0438	3.65274e-05	0.0214093
Soltu.DM.01G049040.1	2.04359	8.38243	16.7603	4.24105e-05	0.0241714
Soltu.DM.11G002250.1	-2.33884	5.68468	16.7272	4.31581e-05	0.0241714
Soltu.DM.01G042900.3	-2.05753	6.64723	16.5853	4.65102e-05	0.0254826
Soltu.DM.05G008390.2	-3.53862	3.72709	16.2827	5.45609e-05	0.0291197
Soltu.DM.01G029100.3	4.42322	3.36004	16.2517	5.54595e-05	0.0291197
Soltu.DM.04G023610.2	4.07967	3.03363	16.1783	5.76513e-05	0.0296528
Soltu.DM.05G023940.3	-3.47586	4.71949	16.1162	5.95725e-05	0.0298259
Soltu.DM.05G022690.1	-3.74332	4.03136	16.0803	6.07128e-05	0.0298259
Soltu.DM.05G008560.1	-1.83854	8.3929	16.0547	6.15382e-05	0.0298259
Soltu.DM.09G002850.2	4.14243	3.09324	15.9848	6.38518e-05	0.0299789
Soltu.DM.01G036060.2	3.99057	2.95	15.9727	6.42621e-05	0.0299789
Soltu.DM.03G022630.2	-1.93652	8.39698	15.8749	6.76713e-05	0.0299789
Soltu.DM.06G026220.2	-5.66459	5.66552	15.8393	6.89551e-05	0.0299789
Soltu.DM.04G035890.3	-3.53247	3.48291	15.7791	7.11841e-05	0.0299789
Soltu.DM.01G009930.3	-3.85026	3.59365	15.7785	7.12088e-05	0.0299789
Soltu.DM.06G024560.2	-4.16403	3.70141	15.7776	7.12402e-05	0.0299789
Soltu.DM.09G023050.4	-3.65776	3.23468	15.7742	7.13698e-05	0.0299789
Soltu.DM.09G021700.2	-3.78988	3.35451	15.7084	7.38941e-05	0.0305304
Soltu.DM.11G025770.5	4.79109	3.71416	15.6745	7.5232e-05	0.0305818
Soltu.DM.03G003810.1	-3.67231	3.24869	15.5331	8.10734e-05	0.0324332
Soltu.DM.11G017190.2	-3.63662	3.21576	15.4699	8.38296e-05	0.0330118
Soltu.DM.05G019950.2	-3.83971	3.59564	15.4275	8.57296e-05	0.0332407
Soltu.DM.09G027320.3	-3.65133	3.23267	15.3407	8.97635e-05	0.0342774
Soltu.DM.05G024790.1	4.4193	3.3576	15.2176	9.58071e-05	0.0346821
Soltu.DM.09G021390.2	-3.73044	3.33091	15.2128	9.60522e-05	0.0346821
Soltu.DM.01G000500.1	1.86773	6.49275	15.1943	9.69939e-05	0.0346821
Soltu.DM.06G003070.1	-1.89266	9.84805	15.1887	9.72852e-05	0.0346821
Soltu.DM.01G033670.2	-3.76076	3.33978	15.1806	9.77038e-05	0.0346821
Soltu.DM.09G000870.5	-4.10041	3.6417	15.1161	0.000101097	0.0353882
Soltu.DM.05G017510.1	2.3974	6.77117	15.0548	0.000104436	0.0360562
Soltu.DM.09G024660.1	-4.15451	4.51573	14.9636	0.000109603	0.0373286
Soltu.DM.11G018820.2	-3.55419	3.14018	14.8794	0.000114611	0.0385138
Soltu.DM.11G020390.2	3.46503	2.97353	14.8241	0.000118017	0.038846
Soltu.DM.01G042050.1	-4.11235	3.65768	14.8004	0.000119508	0.038846
Soltu.DM.06G024920.1	-3.55624	3.23784	14.7787	0.000120894	0.038846
Soltu.DM.06G013400.1	2.36862	6.3533	14.7652	0.000121765	0.038846
Soltu.DM.08G028730.4	-3.6958	3.26781	14.5681	0.000135185	0.0425882
Soltu.DM.08G023870.2	-3.57651	3.15951	14.4827	0.000141454	0.0440131
Soltu.DM.09G003130.2	3.80381	2.77756	14.4338	0.000145174	0.0442955
Soltu.DM.08G027940.1	3.85675	2.82699	14.4247	0.000145876	0.0442955
Soltu.DM.08G014620.1	-3.56174	3.14891	14.318	0.000154382	0.0463201
Soltu.DM.01G042070.2	-4.32806	3.98401	14.2873	0.000156917	0.0465267
Soltu.DM.08G024230.1	-3.47123	3.0649	14.2029	0.000164113	0.0466777
Soltu.DM.01G044180.4	4.04581	3.00466	14.2013	0.000164256	0.0466777
Soltu.DM.08G003860.1	-3.34464	4.87288	14.1969	0.000164639	0.0466777
Soltu.DM.11G025770.4	-4.31734	3.84507	14.1775	0.000166349	0.0466777
Soltu.DM.09G004740.1	3.13875	5.67576	14.1415	0.000169564	0.0466777
Soltu.DM.04G005260.1	-3.56159	3.14572	14.134	0.000170241	0.0466777
Soltu.DM.02G021800.1	2.62247	5.47752	14.1323	0.000170391	0.0466777
Soltu.DM.02G025190.1	-3.38781	3.30828	14.1011	0.000173241	0.0469483
Soltu.DM.05G007620.1	2.54307	5.76533	14.065	0.000176598	0.047349
Soltu.DM.08G011800.6	-5.16286	4.65585	14.005	0.000182323	0.0483693

## Sheet: RB_6h_CvsSss
gene	logFC	logCPM	LR	PValue	FDR
Soltu.DM.04G034870.2	-4.61258	3.88219	36.5688	1.47369e-09	3.91204e-05
Soltu.DM.02G021450.2	3.62493	3.22871	27.5656	1.51858e-07	0.00201562
Soltu.DM.03G013740.1	3.43501	3.05274	23.6005	1.18558e-06	0.0104908
Soltu.DM.06G001930.1	-3.27714	2.96192	21.9197	2.84296e-06	0.0188673
Soltu.DM.03G013610.1	3.06116	3.82423	20.6777	5.43449e-06	0.0263927
Soltu.DM.08G016980.1	5.19304	4.74836	20.4993	5.96535e-06	0.0263927

## Sheet: SH_6h_CvsSss
gene	logFC	logCPM	LR	PValue	FDR
Soltu.DM.02G007370.5	7.37046	6.01096	176.9	2.30269e-40	5.78735e-36
Soltu.DM.02G007370.4	-6.10258	6.23006	155.693	9.87838e-36	1.24137e-31
Soltu.DM.01G042900.3	-5.45506	5.51422	104.816	1.34002e-24	1.12262e-20
Soltu.DM.02G017910.1	-5.42224	5.48234	100.405	1.24237e-23	7.80611e-20
Soltu.DM.02G017910.2	6.68614	4.96611	92.7534	5.92343e-22	2.97747e-18
Soltu.DM.06G002930.2	-5.40551	5.47112	90.9661	1.46155e-21	6.12219e-18
Soltu.DM.11G023090.2	6.3307	4.78084	90.3205	2.02546e-21	7.27226e-18
Soltu.DM.04G033430.4	-5.11114	5.18092	81.92	1.41707e-19	4.4519e-16
Soltu.DM.09G025810.3	-5.08721	5.15704	78.6722	7.33189e-19	2.04747e-15
Soltu.DM.11G023090.1	-5.03445	5.1071	71.2719	3.11244e-17	7.82251e-14
Soltu.DM.02G012470.1	-4.92497	5.00041	68.4546	1.29832e-16	2.96643e-13
Soltu.DM.09G027030.2	-4.90268	4.97893	67.005	2.70822e-16	5.67215e-13
Soltu.DM.02G015120.2	5.77123	4.06464	64.0842	1.19216e-15	2.30481e-12
Soltu.DM.05G017300.3	6.14153	4.42846	62.745	2.35277e-15	4.22372e-12
Soltu.DM.02G034620.2	6.18303	4.46932	60.5071	7.33144e-15	1.22841e-11
Soltu.DM.08G015300.2	-4.79449	4.91788	58.9918	1.58329e-14	2.48704e-11
Soltu.DM.02G033010.2	5.54932	3.8475	57.5864	3.23448e-14	4.78189e-11
Soltu.DM.09G024160.1	5.87661	4.31951	57.1868	3.96327e-14	5.53382e-11
Soltu.DM.03G000680.2	-4.72249	4.80581	56.7826	4.86757e-14	6.12578e-11
Soltu.DM.08G016980.1	-4.69651	4.78128	56.7797	4.87469e-14	6.12578e-11
Soltu.DM.09G022730.1	5.29192	3.59664	50.6167	1.12287e-12	1.34386e-09
Soltu.DM.02G011640.2	-4.95104	5.02556	49.8124	1.69173e-12	1.93265e-09
Soltu.DM.01G046570.2	-4.27566	4.38072	47.1951	6.42606e-12	7.02201e-09
Soltu.DM.01G042010.1	-4.30572	4.41409	46.5084	9.12281e-12	9.55348e-09
Soltu.DM.08G027200.2	5.28766	3.59243	45.4374	1.57592e-11	1.58431e-08
Soltu.DM.03G022430.2	-4.32302	4.42535	44.6578	2.34657e-11	2.26832e-08
Soltu.DM.01G019500.2	-4.17764	4.28819	44.1291	3.07412e-11	2.84939e-08
Soltu.DM.01G001990.6	-5.32489	5.63579	44.0663	3.17443e-11	2.84939e-08
Soltu.DM.01G033730.2	4.96281	3.27778	43.2388	4.84506e-11	4.199e-08
Soltu.DM.01G028850.1	4.94237	3.26298	43.0162	5.42897e-11	4.54821e-08
Soltu.DM.02G014170.1	-4.45811	4.62133	42.6521	6.53943e-11	5.30179e-08
Soltu.DM.01G044350.1	-3.79426	4.8859	42.4949	7.08653e-11	5.56581e-08
Soltu.DM.02G033010.1	-3.93538	4.49532	42.4106	7.39878e-11	5.63495e-08
Soltu.DM.11G005210.1	4.78118	3.25238	39.9217	2.64348e-10	1.95408e-07
Soltu.DM.11G022730.3	4.74281	3.06605	39.5732	3.15993e-10	2.2691e-07
Soltu.DM.09G002570.3	-4.66053	5.92944	39.3294	3.58002e-10	2.49935e-07
Soltu.DM.02G034700.2	5.98803	4.2773	39.2303	3.76653e-10	2.55849e-07
Soltu.DM.08G000140.3	5.02681	3.4275	38.9662	4.31208e-10	2.80307e-07
Soltu.DM.06G010960.1	4.86565	3.18475	38.9493	4.34964e-10	2.80307e-07
Soltu.DM.06G029910.2	4.61654	2.94509	38.3728	5.84423e-10	3.67208e-07
Soltu.DM.04G036450.3	5.207	3.515	36.8372	1.28419e-09	7.87208e-07
Soltu.DM.06G012100.1	-3.92924	4.05576	36.7701	1.32915e-09	7.95367e-07
Soltu.DM.06G023150.1	-3.91255	4.04278	36.6879	1.38639e-09	8.1033e-07
Soltu.DM.04G010250.2	-3.02482	5.23183	36.3139	1.67958e-09	9.59384e-07
Soltu.DM.09G025810.2	6.33951	5.06706	35.9298	2.04557e-09	1.14247e-06
Soltu.DM.06G028690.3	4.95543	3.90246	35.2608	2.88386e-09	1.57565e-06
Soltu.DM.01G047240.2	-1.9872	7.2173	34.9892	3.31547e-09	1.77293e-06
Soltu.DM.03G018730.1	-3.81837	3.96496	34.5513	4.15162e-09	2.17381e-06
Soltu.DM.03G016080.1	-3.6264	4.1742	33.9159	5.75456e-09	2.95162e-06
Soltu.DM.05G025630.2	6.98487	5.28968	33.3464	7.71208e-09	3.87655e-06
Soltu.DM.01G001570.1	-3.75952	3.8985	33.275	8.00064e-09	3.94275e-06
Soltu.DM.06G026220.3	-2.35062	7.71649	33.086	8.81729e-09	4.26163e-06
Soltu.DM.06G026220.2	2.99818	6.74932	32.9563	9.42543e-09	4.46961e-06
Soltu.DM.05G006800.2	3.30951	4.63309	32.826	1.00787e-08	4.6326e-06
Soltu.DM.06G029510.3	4.0711	2.42896	32.8147	1.01378e-08	4.6326e-06
Soltu.DM.11G010490.2	-3.83264	3.96609	32.7273	1.06036e-08	4.75894e-06
Soltu.DM.02G012570.2	-3.91203	4.04329	32.6605	1.09745e-08	4.83898e-06
Soltu.DM.06G024960.4	4.32171	2.66485	32.2489	1.35634e-08	5.87741e-06
Soltu.DM.11G025770.5	3.91236	2.28095	31.5184	1.97556e-08	8.41554e-06
Soltu.DM.01G041410.2	3.66857	2.05622	31.2905	2.22168e-08	9.27218e-06
Soltu.DM.02G031410.2	-3.67277	3.81866	31.2655	2.25044e-08	9.27218e-06
Soltu.DM.01G001380.1	-3.05354	6.03217	31.0709	2.48771e-08	9.93452e-06
Soltu.DM.05G014240.2	3.76593	2.14558	31.0689	2.49025e-08	9.93452e-06
Soltu.DM.05G008380.3	-3.67098	3.81702	30.9985	2.58232e-08	1.01408e-05
Soltu.DM.05G013620.3	4.6198	2.95049	30.9138	2.69741e-08	1.04299e-05
Soltu.DM.04G029140.7	-3.671	3.8467	30.8162	2.83664e-08	1.0802e-05
Soltu.DM.08G028650.2	4.17061	2.52231	30.7258	2.97186e-08	1.1148e-05
Soltu.DM.01G032820.3	3.59164	1.98595	30.5755	3.21131e-08	1.18691e-05
Soltu.DM.04G024060.2	4.28356	2.62859	30.3543	3.59913e-08	1.31097e-05
Soltu.DM.02G016540.1	3.81981	2.19532	30.2049	3.88719e-08	1.39567e-05
Soltu.DM.03G001070.2	4.02476	2.38556	30.1316	4.03694e-08	1.42902e-05
Soltu.DM.08G018430.2	5.39301	3.69484	30.0133	4.29101e-08	1.49786e-05
Soltu.DM.04G015380.3	3.32275	1.74334	29.8418	4.68787e-08	1.61398e-05
Soltu.DM.04G006830.1	-3.5974	3.74959	29.7175	4.99816e-08	1.68495e-05
Soltu.DM.05G000210.2	3.33135	1.75101	29.7059	5.0281e-08	1.68495e-05
Soltu.DM.09G000400.2	3.70176	2.08657	29.5331	5.49686e-08	1.8178e-05
Soltu.DM.06G018710.1	3.66308	2.05122	29.3566	6.02102e-08	1.96528e-05
Soltu.DM.05G020470.1	3.54757	1.94584	28.9372	7.47644e-08	2.38882e-05
Soltu.DM.02G019300.4	3.82935	2.20403	28.9288	7.50872e-08	2.38882e-05
Soltu.DM.03G023790.1	3.44467	1.85273	28.8815	7.69442e-08	2.39844e-05
Soltu.DM.08G010440.1	3.32477	1.74516	28.8726	7.72982e-08	2.39844e-05
Soltu.DM.01G044210.2	-3.83286	3.96632	28.8021	8.01625e-08	2.45698e-05
Soltu.DM.09G024350.1	3.24354	1.67279	28.6804	8.53622e-08	2.57259e-05
Soltu.DM.01G006090.3	3.15466	1.5943	28.6664	8.59816e-08	2.57259e-05
Soltu.DM.05G017780.4	3.04671	1.49962	28.4137	9.7969e-08	2.88001e-05
Soltu.DM.03G022230.1	3.28463	1.70931	28.4023	9.85481e-08	2.88001e-05
Soltu.DM.03G007360.1	3.07516	1.52446	28.3045	1.03657e-07	2.9945e-05
Soltu.DM.08G024710.2	3.98313	2.34686	28.2566	1.06253e-07	3.03461e-05
Soltu.DM.09G020180.2	3.90147	2.77533	27.953	1.24301e-07	3.4805e-05
Soltu.DM.04G026490.1	-1.76022	10.753	27.9478	1.24635e-07	3.4805e-05
Soltu.DM.09G000990.3	4.37671	2.71688	27.7463	1.38311e-07	3.81996e-05
Soltu.DM.03G009610.3	-3.85837	5.03858	27.6734	1.4362e-07	3.92349e-05
Soltu.DM.06G013250.1	-3.55846	3.71404	27.6349	1.46508e-07	3.95934e-05
Soltu.DM.11G000730.1	-3.53579	3.69353	27.4385	1.62171e-07	4.33601e-05
Soltu.DM.05G009830.2	-3.43446	3.92384	27.402	1.65264e-07	4.37218e-05
Soltu.DM.11G022440.1	-3.48736	3.6493	27.0945	1.93745e-07	5.07228e-05
Soltu.DM.06G024920.1	-3.62538	3.77522	26.9639	2.07294e-07	5.33251e-05
Soltu.DM.05G022310.1	-2.08647	6.13729	26.958	2.07928e-07	5.33251e-05
Soltu.DM.05G007780.2	3.47411	1.87926	26.8997	2.14295e-07	5.44028e-05
Soltu.DM.01G032350.2	3.43849	2.14441	26.8665	2.18e-07	5.479e-05
Soltu.DM.08G021880.2	3.96589	2.33082	26.7963	2.26075e-07	5.62568e-05
Soltu.DM.02G017410.1	3.35622	1.77321	26.682	2.39849e-07	5.86167e-05
Soltu.DM.08G003520.2	3.1816	1.61799	26.679	2.40223e-07	5.86167e-05
Soltu.DM.01G027960.1	-3.46462	3.62866	26.5677	2.54459e-07	6.14463e-05
Soltu.DM.09G029440.1	2.81131	1.29678	26.5507	2.56709e-07	6.14463e-05
Soltu.DM.09G005070.1	-3.98295	4.10579	26.5162	2.61339e-07	6.17793e-05
Soltu.DM.01G027780.1	4.01475	2.37637	26.5038	2.63016e-07	6.17793e-05
Soltu.DM.06G017290.1	3.43222	2.01813	26.0844	3.26807e-07	7.60522e-05
Soltu.DM.06G009750.4	-3.63351	3.78263	25.9586	3.4881e-07	8.04278e-05
Soltu.DM.05G008380.1	2.93651	4.29472	25.9156	3.56668e-07	8.14921e-05
Soltu.DM.03G021770.3	4.48557	2.89789	25.8916	3.61133e-07	8.17691e-05
Soltu.DM.01G034630.3	-3.33654	3.68689	25.5772	4.25035e-07	9.53786e-05
Soltu.DM.06G026210.2	4.46863	2.8039	25.4834	4.46212e-07	9.92447e-05
Soltu.DM.01G034710.2	-3.39708	4.18101	25.3591	4.75911e-07	0.000104922
Soltu.DM.01G026120.2	-3.45677	3.62157	25.2152	5.12771e-07	0.000112065
Soltu.DM.01G002560.2	-3.57281	3.82437	25.0728	5.52065e-07	0.000119612
Soltu.DM.06G018540.2	-3.30223	3.75968	25.011	5.70028e-07	0.000122449
Soltu.DM.05G011860.1	3.30208	1.72479	24.7307	6.59272e-07	0.000140419
Soltu.DM.09G025800.2	-3.32417	3.50187	24.5732	7.15387e-07	0.000150851
Soltu.DM.11G001260.2	3.13889	2.07513	24.5602	7.20253e-07	0.000150851
Soltu.DM.09G020160.6	3.75782	2.13798	24.452	7.61832e-07	0.000158241
Soltu.DM.04G002360.1	3.75483	2.13522	24.3834	7.89472e-07	0.000162638
Soltu.DM.04G035540.2	2.82602	1.30929	24.2686	8.37944e-07	0.00017122
Soltu.DM.06G003070.1	-1.46574	9.19971	24.2004	8.68132e-07	0.000175172
Soltu.DM.01G033730.1	-3.29447	3.4752	24.1936	8.71225e-07	0.000175172
Soltu.DM.02G028060.2	2.86675	1.62606	24.167	8.8333e-07	0.000176196
Soltu.DM.01G002390.2	-3.01313	4.22512	24.0543	9.36566e-07	0.000185344
Soltu.DM.02G003210.2	4.71234	3.13598	24.0208	9.52982e-07	0.00018712
Soltu.DM.08G018690.4	-3.26563	3.64599	23.8923	1.0188e-06	0.000198493
Soltu.DM.05G025530.4	-3.35797	3.53225	23.8454	1.04392e-06	0.000201822
Soltu.DM.01G049300.2	4.18775	4.8384	23.6318	1.16647e-06	0.000223793
Soltu.DM.04G016640.2	-3.30857	3.63873	23.4892	1.25617e-06	0.000239177
Soltu.DM.08G019590.4	4.76718	3.0892	23.3793	1.33005e-06	0.000251339
Soltu.DM.09G031810.1	-3.23096	3.41837	23.3449	1.35403e-06	0.000253961
Soltu.DM.01G023450.3	-3.59096	3.74374	23.3238	1.36898e-06	0.000254863
Soltu.DM.03G007440.1	-3.27087	3.45406	23.2562	1.41793e-06	0.000262036
Soltu.DM.01G005580.2	3.13332	2.28065	23.1435	1.50353e-06	0.000275827
Soltu.DM.06G022990.2	-3.46317	3.62738	23.0555	1.57395e-06	0.000286653
Soltu.DM.05G002000.1	2.78541	1.27477	22.8484	1.75293e-06	0.000316953
Soltu.DM.04G037280.3	-3.24316	3.42926	22.7909	1.80616e-06	0.000324245
Soltu.DM.02G032910.3	3.97736	2.34122	22.7328	1.86167e-06	0.00033184
Soltu.DM.05G005370.2	2.68485	1.47797	22.7119	1.88201e-06	0.000333103
Soltu.DM.05G005680.1	3.5554	1.95282	22.6473	1.94636e-06	0.000342083
Soltu.DM.02G030010.2	-3.38853	3.55981	22.5291	2.06983e-06	0.000361258
Soltu.DM.11G007890.1	-3.41078	3.5799	22.48	2.12347e-06	0.000368063
Soltu.DM.04G024310.1	-3.2988	3.47907	22.443	2.16474e-06	0.000370345
Soltu.DM.02G022440.8	4.64764	3.70008	22.4418	2.1661e-06	0.000370345
Soltu.DM.06G022490.2	-3.66677	3.81313	22.2916	2.34226e-06	0.000396328
Soltu.DM.02G034620.3	-2.48049	5.82502	22.2856	2.34962e-06	0.000396328
Soltu.DM.06G023170.3	2.67556	1.18215	22.2699	2.36888e-06	0.000396914
Soltu.DM.01G044850.1	3.97131	2.3498	22.0593	2.64355e-06	0.000440003
Soltu.DM.06G023150.2	3.13689	4.26357	21.962	2.78103e-06	0.000459839
Soltu.DM.05G000430.1	3.52082	2.44215	21.7311	3.13663e-06	0.000515248
Soltu.DM.04G026360.1	-3.18984	3.38425	21.5275	3.48791e-06	0.000569231
Soltu.DM.04G025540.5	-3.69847	3.84233	21.5061	3.52703e-06	0.000571403
Soltu.DM.11G020940.3	-3.18513	3.37751	21.4955	3.54668e-06	0.000571403
Soltu.DM.01G015840.5	-3.16902	3.36319	21.3445	3.83729e-06	0.000614283
Soltu.DM.06G028310.2	3.38199	2.37396	21.2932	3.94132e-06	0.000626945
Soltu.DM.04G036450.1	-3.07339	3.36602	21.2712	3.98676e-06	0.000630184
Soltu.DM.05G000870.2	2.81405	1.90795	21.1703	4.20225e-06	0.000660095
Soltu.DM.04G006060.3	-3.55267	4.87096	21.1424	4.2638e-06	0.000665603
Soltu.DM.05G006810.1	3.1645	1.92934	21.1183	4.31787e-06	0.000669883
Soltu.DM.03G021770.2	3.42115	1.89405	21.0745	4.41763e-06	0.000681156
Soltu.DM.11G009460.2	-3.42121	3.59109	20.9806	4.63966e-06	0.000711028
Soltu.DM.02G018160.1	2.58994	4.78154	20.7932	5.11635e-06	0.000779328
Soltu.DM.04G026480.1	-1.77218	7.3154	20.735	5.27436e-06	0.000798557
Soltu.DM.01G040250.1	-3.0474	3.25563	20.7219	5.31044e-06	0.000799205
Soltu.DM.04G031090.2	4.5089	3.6094	20.6411	5.53941e-06	0.000828702
Soltu.DM.02G018160.2	-3.11265	3.31321	20.479	6.02889e-06	0.000896592
Soltu.DM.05G024430.1	-2.21298	6.6144	20.4604	6.08769e-06	0.000900011
Soltu.DM.02G008320.1	2.57971	1.10237	20.4348	6.16973e-06	0.000900479
Soltu.DM.01G041040.1	2.41655	1.29879	20.4272	6.19438e-06	0.000900479
Soltu.DM.08G001010.2	-3.35625	3.5307	20.426	6.19834e-06	0.000900479
Soltu.DM.09G009840.2	3.02258	1.47844	20.413	6.24032e-06	0.000901367
Soltu.DM.11G024460.1	2.6357	1.14884	20.3472	6.45864e-06	0.000927571
Soltu.DM.11G009780.1	4.15644	2.50908	20.1422	7.18912e-06	0.00102661
Soltu.DM.09G004710.2	3.42246	1.83252	20.0617	7.49835e-06	0.00106472
Soltu.DM.01G045670.3	-3.09584	3.29834	20.0143	7.68633e-06	0.00108528
Soltu.DM.02G026670.1	2.8812	1.35635	19.9292	8.03644e-06	0.00112838
Soltu.DM.05G026770.2	2.57052	1.52357	19.7875	8.65449e-06	0.00120841
Soltu.DM.05G004680.2	3.27116	1.69745	19.725	8.94251e-06	0.00124015
Soltu.DM.02G018800.1	-2.96715	3.18523	19.7169	8.9805e-06	0.00124015
Soltu.DM.09G004630.1	2.33713	1.26503	19.6869	9.12231e-06	0.00125285
Soltu.DM.08G017020.1	-3.10169	3.32283	19.5739	9.67848e-06	0.00132201
Soltu.DM.01G025530.1	-2.99834	3.21252	19.5416	9.84339e-06	0.00133726
Soltu.DM.02G032910.1	-2.94997	3.24291	19.4796	1.01682e-05	0.00137397
Soltu.DM.06G010130.1	-2.65387	5.55523	19.3655	1.0794e-05	0.00145073
Soltu.DM.08G013140.6	2.93562	1.98016	19.3015	1.11617e-05	0.00149217
Soltu.DM.01G040290.2	-2.95938	3.17843	19.2545	1.144e-05	0.00152128
Soltu.DM.04G011590.2	2.52491	1.70907	19.2225	1.16337e-05	0.00153807
Soltu.DM.01G003580.4	-2.95997	3.17894	19.2135	1.16887e-05	0.00153807
Soltu.DM.06G004660.2	2.71245	1.66374	19.0815	1.25252e-05	0.00163956
Soltu.DM.06G029910.1	-2.90936	3.13482	19.0154	1.29666e-05	0.00168855
Soltu.DM.02G001050.1	2.42049	1.10511	18.9211	1.36235e-05	0.00176495
Soltu.DM.11G010860.3	-3.32164	3.63569	18.9058	1.37334e-05	0.00177006
Soltu.DM.11G024540.1	-3.41711	4.12224	18.689	1.53869e-05	0.00197305
Soltu.DM.11G017190.3	-2.93674	3.16228	18.6564	1.56524e-05	0.00198786
Soltu.DM.01G033130.2	2.70403	1.20608	18.6554	1.56606e-05	0.00198786
Soltu.DM.05G021980.1	2.55376	1.25627	18.5867	1.62348e-05	0.0020504
Soltu.DM.05G011760.2	2.31461	1.17021	18.4381	1.75516e-05	0.00220562
Soltu.DM.11G024320.3	3.48503	3.34898	18.3526	1.83567e-05	0.00229532
Soltu.DM.03G013890.1	3.13172	1.57415	18.2124	1.97593e-05	0.00245846
Soltu.DM.02G010070.5	-2.84034	3.07495	18.1297	2.06356e-05	0.00255485
Soltu.DM.05G009010.2	-2.96883	3.18672	17.9509	2.26682e-05	0.00278587
Soltu.DM.11G006830.1	2.4469	1.49413	17.9462	2.27233e-05	0.00278587
Soltu.DM.03G013740.2	-2.8472	3.08611	17.9109	2.31496e-05	0.00281516
Soltu.DM.01G001410.1	-2.26187	5.36879	17.9079	2.31861e-05	0.00281516
Soltu.DM.09G013030.2	-2.90983	3.13521	17.8525	2.38702e-05	0.00288428
Soltu.DM.09G011740.2	2.54303	1.72973	17.8232	2.42413e-05	0.0029151
Soltu.DM.06G030050.1	-2.80626	3.04554	17.7361	2.53765e-05	0.00303708
Soltu.DM.01G048620.3	-2.97986	3.74451	17.6947	2.59353e-05	0.00308925
Soltu.DM.06G018350.1	2.32396	1.18092	17.6526	2.65154e-05	0.00314345
Soltu.DM.03G009320.4	3.29605	1.91322	17.5204	2.84241e-05	0.00335391
Soltu.DM.04G005250.1	2.29607	1.40458	17.4249	2.98878e-05	0.00351014
Soltu.DM.02G025010.4	-3.74253	4.44106	17.1316	3.48769e-05	0.00407703
Soltu.DM.01G025250.2	-2.75473	3.00123	17.0739	3.59529e-05	0.00418335
Soltu.DM.06G034030.3	-3.14432	3.45979	17.0626	3.61671e-05	0.00418888
Soltu.DM.02G027770.4	-2.79245	3.33049	17.0433	3.65362e-05	0.00421222
Soltu.DM.01G015240.2	3.23018	2.14398	16.9799	3.77778e-05	0.00433548
Soltu.DM.01G009380.1	2.33731	1.58864	16.9587	3.82022e-05	0.00436425
Soltu.DM.02G021410.2	2.42667	1.19022	16.9325	3.8733e-05	0.00439146
Soltu.DM.11G018660.1	-2.86061	3.09248	16.9297	3.87898e-05	0.00439146
Soltu.DM.02G021580.1	2.7826	1.74195	16.912	3.91537e-05	0.00441278
Soltu.DM.11G005430.2	-2.76361	3.00883	16.8601	4.02382e-05	0.00451477
Soltu.DM.08G017820.1	3.27143	2.15795	16.8374	4.07219e-05	0.00454873
Soltu.DM.01G035040.2	-2.9961	3.49304	16.7152	4.34309e-05	0.00482987
Soltu.DM.11G022080.4	-2.83369	3.15156	16.6835	4.41627e-05	0.00488961
Soltu.DM.05G006320.2	2.40305	1.35693	16.5788	4.66689e-05	0.00514443
Soltu.DM.09G020340.1	4.52683	2.85914	16.4841	4.90602e-05	0.00538441
Soltu.DM.02G022530.2	-1.96589	5.01842	16.4675	4.9491e-05	0.00540807
Soltu.DM.11G001650.2	-3.6974	3.84143	16.4387	5.02479e-05	0.00546702
Soltu.DM.01G000800.1	-2.92665	3.14985	16.3891	5.1581e-05	0.00558787
Soltu.DM.03G013610.1	-2.68497	2.94158	16.3177	5.35624e-05	0.00577761
Soltu.DM.08G015460.3	2.67779	3.02219	16.2732	5.48332e-05	0.00588941
Soltu.DM.05G019700.1	2.26102	1.58393	16.2511	5.54761e-05	0.00593311
Soltu.DM.05G006970.3	-3.51948	3.6786	16.1715	5.78596e-05	0.00615151
Soltu.DM.05G001380.1	2.45465	1.21273	16.1645	5.80732e-05	0.00615151
Soltu.DM.08G021890.1	-3.07836	3.61202	16.1586	5.82525e-05	0.00615151
Soltu.DM.06G022170.3	2.51943	1.83011	16.1458	5.86494e-05	0.00616751
Soltu.DM.11G006280.3	3.4647	2.81958	16.1264	5.92535e-05	0.00620507
Soltu.DM.09G026960.1	-1.29333	7.09383	16.0095	6.30271e-05	0.00657286
Soltu.DM.01G022480.1	2.0911	1.27462	15.9346	6.55703e-05	0.00680983
Soltu.DM.05G018710.2	-2.66623	2.92562	15.9169	6.61851e-05	0.00683543
Soltu.DM.02G031410.1	2.30224	4.27695	15.9081	6.6493e-05	0.00683543
Soltu.DM.04G003640.1	-3.23543	4.47801	15.9041	6.66328e-05	0.00683543
Soltu.DM.04G031530.1	3.92007	2.28836	15.8506	6.85435e-05	0.00699673
Soltu.DM.04G025630.5	3.10899	1.55375	15.8446	6.87619e-05	0.00699673
Soltu.DM.02G017800.3	-2.64254	2.90552	15.7957	7.05637e-05	0.00715112
Soltu.DM.05G008530.1	-1.33139	7.00555	15.7811	7.11087e-05	0.00717741
Soltu.DM.04G002730.2	-2.90681	3.13528	15.6845	7.48331e-05	0.00752312
Soltu.DM.01G044820.1	-2.22709	4.38062	15.6683	7.54786e-05	0.00755778
Soltu.DM.01G040840.1	-1.55007	7.5896	15.6433	7.64813e-05	0.0076278
Soltu.DM.05G021070.2	2.86424	2.37437	15.6254	7.72113e-05	0.00767016
Soltu.DM.01G044350.2	2.34473	4.55833	15.5579	8.00177e-05	0.00784446
Soltu.DM.08G019470.4	2.32182	0.892778	15.5505	8.03295e-05	0.00784446
Soltu.DM.11G012700.3	2.33287	0.901603	15.5405	8.07585e-05	0.00784446
Soltu.DM.04G027060.2	2.33765	0.905421	15.5356	8.09664e-05	0.00784446
Soltu.DM.05G023890.2	2.33785	0.905582	15.5354	8.09754e-05	0.00784446
Soltu.DM.11G006010.4	2.85542	2.13531	15.532	8.11184e-05	0.00784446
Soltu.DM.02G033450.2	2.35263	0.917414	15.5185	8.17027e-05	0.00784446
Soltu.DM.02G012610.1	2.35263	0.917414	15.5185	8.17028e-05	0.00784446
Soltu.DM.11G015620.1	2.39505	0.957973	15.5168	8.17749e-05	0.00784446
Soltu.DM.09G031030.1	3.0985	3.58543	15.4982	8.25834e-05	0.0078919
Soltu.DM.08G000190.4	2.65562	1.40277	15.4792	8.34197e-05	0.00794161
Soltu.DM.06G003020.1	2.39764	0.953615	15.452	8.46287e-05	0.00797398
Soltu.DM.06G013320.1	2.25611	1.41483	15.4497	8.47288e-05	0.00797398
Soltu.DM.08G002000.4	2.39538	0.952552	15.4478	8.48143e-05	0.00797398
Soltu.DM.04G003270.1	2.52968	3.76897	15.4431	8.50288e-05	0.00797398
Soltu.DM.03G017200.4	2.40844	0.962342	15.4331	8.54777e-05	0.00798629
Soltu.DM.02G011850.8	-2.69853	3.06356	15.4204	8.60563e-05	0.00801057
Soltu.DM.05G026160.3	2.33999	0.91893	15.4126	8.64111e-05	0.00801391
Soltu.DM.06G025990.1	2.09855	1.18393	15.3987	8.7046e-05	0.00802759
Soltu.DM.09G027400.1	-2.67652	2.93441	15.3955	8.71974e-05	0.00802759
Soltu.DM.04G031250.1	2.43873	0.986875	15.3753	8.81319e-05	0.0080768
Soltu.DM.03G018400.3	2.44128	0.988948	15.3701	8.83746e-05	0.0080768
Soltu.DM.02G030150.2	-2.69001	2.9459	15.3246	9.05304e-05	0.00824384
Soltu.DM.09G023320.1	-3.2479	4.14278	15.3136	9.10594e-05	0.00825484
Soltu.DM.03G014370.1	2.45849	1.00294	15.3022	9.161e-05	0.00825484
Soltu.DM.01G009170.4	2.45863	1.00306	15.3016	9.16366e-05	0.00825484
Soltu.DM.08G016020.4	2.46517	1.00838	15.2758	9.28972e-05	0.00833852
Soltu.DM.08G028730.2	2.47048	1.01271	15.2549	9.39341e-05	0.00840158
Soltu.DM.08G021880.3	-2.60266	2.95563	15.2432	9.45184e-05	0.0084067
Soltu.DM.03G013700.2	2.47416	1.01572	15.2403	9.46602e-05	0.0084067
Soltu.DM.02G020300.5	2.48486	1.02445	15.1982	9.67975e-05	0.00856623
Soltu.DM.05G016700.2	-2.5802	2.8528	15.1888	9.72812e-05	0.00857883
Soltu.DM.01G000940.2	3.99362	2.65126	15.1678	9.83674e-05	0.0086443
Soltu.DM.01G007620.2	2.49906	1.03606	15.1423	9.97016e-05	0.00873101
Soltu.DM.05G013480.3	2.50189	1.03839	15.1312	0.000100291	0.00875216
Soltu.DM.06G022220.2	2.05249	1.16773	15.1192	0.000100931	0.0087726
Soltu.DM.09G023050.4	-2.77034	3.39403	15.1137	0.000101224	0.0087726
Soltu.DM.08G029280.3	2.5112	1.04602	15.0948	0.000102246	0.00883076
Soltu.DM.04G031250.7	2.51314	1.04761	15.0872	0.000102657	0.00883587
Soltu.DM.09G028890.2	2.51616	1.05008	15.0754	0.0001033	0.00884234
Soltu.DM.01G032480.3	-2.58634	2.85932	15.0729	0.000103436	0.00884234
Soltu.DM.08G011140.1	2.32069	0.937492	15.0624	0.000104012	0.00884524
Soltu.DM.05G006280.1	-3.66396	3.81053	15.0572	0.000104303	0.00884524
Soltu.DM.03G012810.1	-1.66244	6.34793	15.0489	0.000104761	0.00884524
Soltu.DM.11G010170.1	-2.6741	2.93235	15.0468	0.000104877	0.00884524
Soltu.DM.01G048820.2	2.37853	1.43517	15.0153	0.000106641	0.00896389
Soltu.DM.05G006800.1	-3.15985	5.4189	14.9579	0.000109937	0.00921016
Soltu.DM.03G011610.2	2.55057	1.07839	14.9423	0.00011085	0.00925577
Soltu.DM.08G024510.1	2.13145	1.41363	14.8722	0.000115047	0.00957442
Soltu.DM.05G011730.3	2.58282	1.10504	14.82	0.000118277	0.00979472
Soltu.DM.02G013350.1	2.3803	0.984798	14.8168	0.000118474	0.00979472
Soltu.DM.01G002400.2	2.59022	1.11117	14.7923	0.000120026	0.00989053
Soltu.DM.06G010570.1	2.60158	1.12059	14.7501	0.000122744	0.0100814
Soltu.DM.02G028500.3	2.60372	1.12237	14.7421	0.00012326	0.0100908
Soltu.DM.04G030970.2	2.49125	2.19573	14.7048	0.000125724	0.0102592
Soltu.DM.05G019150.1	-2.58261	2.85483	14.6854	0.000127025	0.0103317
Soltu.DM.04G028490.2	-2.52216	2.80408	14.6688	0.000128149	0.0103355
Soltu.DM.11G003970.1	2.00232	1.40691	14.665	0.000128411	0.0103355
Soltu.DM.02G006750.1	2.62571	1.14065	14.6617	0.000128637	0.0103355
Soltu.DM.05G012550.1	2.15322	0.981727	14.658	0.000128889	0.0103355
Soltu.DM.04G034870.2	4.05753	2.56556	14.6545	0.000129127	0.0103355
Soltu.DM.04G014230.3	-2.54432	2.8226	14.6433	0.000129893	0.0103638
Soltu.DM.05G000640.1	-2.62202	2.8881	14.6352	0.000130452	0.0103755
Soltu.DM.02G029510.1	2.22912	0.908973	14.6184	0.000131621	0.0104141
Soltu.DM.09G019710.2	2.54857	2.30561	14.613	0.000132004	0.0104141
Soltu.DM.01G003660.1	-2.63922	3.00785	14.6054	0.000132533	0.0104141
Soltu.DM.02G026660.1	2.9217	1.39145	14.6045	0.000132595	0.0104141
Soltu.DM.04G034470.2	-2.72482	2.97558	14.5805	0.000134298	0.010515
Soltu.DM.09G008220.2	-2.82449	3.91035	14.5716	0.000134934	0.010532
Soltu.DM.02G017380.1	2.65416	1.16438	14.5598	0.000135783	0.0105655
Soltu.DM.04G025200.2	-1.32985	6.7067	14.5372	0.000137421	0.0106348
Soltu.DM.03G024560.1	-2.50816	2.79231	14.5317	0.000137821	0.0106348
Soltu.DM.05G019950.1	-2.60619	2.87472	14.5232	0.000138443	0.0106348
Soltu.DM.01G004390.2	2.26784	0.945735	14.5204	0.00013865	0.0106348
Soltu.DM.08G029010.1	-2.76376	3.00901	14.5185	0.00013879	0.0106348
Soltu.DM.09G005150.1	2.33416	0.992518	14.51	0.000139415	0.0106502
Soltu.DM.06G023860.2	2.67856	1.1848	14.4744	0.000142075	0.0108205
Soltu.DM.02G025920.1	2.34856	1.00408	14.4629	0.00014295	0.0108543
Soltu.DM.04G006580.1	2.69049	1.19481	14.4334	0.000145205	0.0109896
Soltu.DM.08G008500.3	-2.67394	2.93223	14.4282	0.000145607	0.0109896
Soltu.DM.09G025070.1	2.04112	5.29178	14.4077	0.000147203	0.0110484
Soltu.DM.09G015670.1	2.69829	1.20135	14.4069	0.000147266	0.0110484
Soltu.DM.02G012110.3	2.7015	1.20405	14.396	0.000148119	0.011066
Soltu.DM.08G014910.1	-2.71907	5.03898	14.3926	0.000148381	0.011066
Soltu.DM.02G031790.2	-2.68952	2.94544	14.3727	0.000149961	0.0111508
Soltu.DM.08G005280.3	2.71457	1.21504	14.352	0.000151615	0.0112405
Soltu.DM.09G023250.3	2.73252	1.23017	14.2926	0.00015648	0.0115404
Soltu.DM.05G007520.2	2.73376	1.23122	14.2885	0.000156818	0.0115404
Soltu.DM.01G018980.2	2.73456	1.23189	14.2859	0.000157037	0.0115404
Soltu.DM.02G031740.1	2.73808	1.23486	14.2744	0.000158	0.0115773
Soltu.DM.04G031680.1	1.97714	1.33289	14.2492	0.000160132	0.0116994
Soltu.DM.11G022980.3	-2.52722	2.80826	14.2415	0.000160788	0.0117133
Soltu.DM.05G001250.3	-2.59477	2.86522	14.2341	0.000161416	0.011725
Soltu.DM.02G029390.1	2.75323	1.24766	14.2253	0.000162176	0.0117463
Soltu.DM.06G020020.2	-2.9755	3.1926	14.2163	0.000162952	0.0117686
Soltu.DM.02G001980.1	2.40399	1.04952	14.2087	0.000163609	0.0117822
Soltu.DM.06G000540.1	-1.94139	6.8449	14.1863	0.000165575	0.0118835
Soltu.DM.02G033580.1	2.45941	1.29433	14.1797	0.000166156	0.0118835
Soltu.DM.08G000140.2	-2.53104	3.24948	14.1765	0.000166434	0.0118835
Soltu.DM.04G001460.1	-1.43543	6.33243	14.1479	0.000168989	0.0120106
Soltu.DM.02G033760.1	2.7868	1.31705	14.1459	0.00016917	0.0120106
Soltu.DM.02G020880.2	2.78151	1.27161	14.1358	0.000170076	0.0120409
Soltu.DM.01G032150.1	-2.46184	2.75367	14.107	0.000172697	0.0121921
Soltu.DM.04G017800.1	2.35902	0.922438	14.0627	0.000176811	0.0124128
Soltu.DM.05G007600.1	2.35902	0.922438	14.0627	0.000176811	0.0124128
Soltu.DM.05G000730.2	2.37434	0.934725	14.0415	0.000178819	0.0125188
Soltu.DM.06G009870.2	2.38603	0.944119	14.0245	0.000180445	0.0125812
Soltu.DM.01G047090.2	2.57906	2.4396	14.0217	0.000180712	0.0125812
Soltu.DM.06G009550.5	2.8268	1.31013	13.9992	0.000182891	0.0126819
Soltu.DM.06G004600.1	2.40449	0.958996	13.9963	0.000183167	0.0126819
Soltu.DM.02G018800.2	2.41234	0.965336	13.9842	0.000184356	0.0127118
Soltu.DM.03G021880.2	-1.63685	5.68082	13.9816	0.000184611	0.0127118
Soltu.DM.04G002770.1	-2.4032	4.05374	13.9586	0.000186882	0.0128331
Soltu.DM.08G010440.2	2.84823	1.32843	13.9374	0.000188999	0.0129431
Soltu.DM.04G004430.3	-2.59695	4.03067	13.9202	0.000190738	0.0130266
Soltu.DM.02G033450.1	2.45026	0.996046	13.9081	0.000191966	0.013075
Soltu.DM.04G025310.1	2.44951	0.996129	13.9026	0.000192536	0.0130784
Soltu.DM.02G031930.2	2.869	1.34622	13.8791	0.000194956	0.0131761
Soltu.DM.01G022260.2	2.46297	1.00638	13.8678	0.000196126	0.0131761
Soltu.DM.03G019180.1	2.46297	1.00638	13.8678	0.000196126	0.0131761
Soltu.DM.04G006830.2	3.95908	3.81492	13.8622	0.000196721	0.0131761
Soltu.DM.06G030500.4	2.40405	3.94172	13.86	0.000196951	0.0131761
Soltu.DM.11G018820.2	2.87665	1.35275	13.8583	0.000197121	0.0131761
Soltu.DM.04G014230.2	-2.43481	2.73121	13.8283	0.000200295	0.0132848
Soltu.DM.11G023760.1	3.16535	1.60386	13.8251	0.000200643	0.0132848
Soltu.DM.11G023760.5	3.16535	1.60386	13.8251	0.000200643	0.0132848
Soltu.DM.03G002390.2	2.47723	1.01799	13.823	0.00020086	0.0132848
Soltu.DM.05G009390.1	2.48019	1.0204	13.8138	0.000201851	0.0133153
Soltu.DM.08G027870.3	2.89498	1.36849	13.8077	0.000202509	0.0133237
Soltu.DM.02G005200.3	2.48407	1.02356	13.8017	0.000203153	0.0133312
Soltu.DM.04G025340.1	2.49135	1.02951	13.7791	0.000205613	0.0134241
Soltu.DM.02G012750.1	-2.21941	5.41723	13.7789	0.000205638	0.0134241
Soltu.DM.06G026720.1	-2.72736	2.97775	13.76	0.000207707	0.0135241
Soltu.DM.05G008910.1	2.48398	1.5581	13.749	0.000208927	0.0135684
Soltu.DM.01G005960.4	2.5055	1.04108	13.7355	0.000210437	0.0136312
Soltu.DM.03G017350.3	-2.50638	2.79084	13.7094	0.000213383	0.0137865
Soltu.DM.09G028640.4	2.92834	1.39719	13.6745	0.000217386	0.014
Soltu.DM.05G004770.2	-2.42384	2.72213	13.6709	0.000217802	0.014
Soltu.DM.09G022770.2	2.53256	1.06327	13.6536	0.000219815	0.0140785
Soltu.DM.08G005010.1	2.53502	1.06529	13.6463	0.000220679	0.0140785
Soltu.DM.11G010590.1	3.74056	2.59267	13.6461	0.000220703	0.0140785
Soltu.DM.03G002020.1	2.18891	0.960719	13.6227	0.000223461	0.0142125
Soltu.DM.11G024830.3	2.5448	1.07333	13.6172	0.00022412	0.0142125
Soltu.DM.04G002180.2	2.94422	1.41089	13.614	0.0002245	0.0142125
Soltu.DM.03G007440.3	2.5529	1.08	13.5934	0.000226987	0.0143338
Soltu.DM.03G001490.1	2.55803	1.08422	13.5784	0.000228808	0.0143477
Soltu.DM.01G047800.2	-2.54601	2.82406	13.574	0.000229339	0.0143477
Soltu.DM.01G033740.1	2.55994	1.0858	13.5728	0.00022949	0.0143477
Soltu.DM.09G025490.2	2.55994	1.0858	13.5728	0.00022949	0.0143477
Soltu.DM.08G024710.1	-2.40043	2.70288	13.5677	0.000230117	0.0143512
Soltu.DM.08G029290.1	-2.51921	2.80155	13.5455	0.000232845	0.0144854
Soltu.DM.01G025600.2	2.57328	1.09681	13.5342	0.000234261	0.0145017
Soltu.DM.05G011580.3	2.57328	1.09681	13.5342	0.000234261	0.0145017
Soltu.DM.05G002040.2	1.9914	1.2929	13.5111	0.000237153	0.0146447
Soltu.DM.05G015360.1	1.9624	1.26441	13.4886	0.000240021	0.0147854
Soltu.DM.02G019880.1	3.1455	2.45245	13.468	0.000242661	0.0149115
Soltu.DM.03G015170.3	-2.48651	2.77421	13.4503	0.000244972	0.0150168
Soltu.DM.05G021870.1	-1.21453	7.39521	13.4408	0.000246212	0.0150561
Soltu.DM.09G023250.1	2.61256	1.12934	13.4233	0.000248512	0.0151598
Soltu.DM.11G020030.2	2.62849	1.14257	13.3797	0.000254364	0.0154376
Soltu.DM.06G025500.2	3.01082	1.46859	13.3794	0.000254408	0.0154376
Soltu.DM.06G008230.4	-3.11237	3.31292	13.3741	0.00025512	0.0154376
Soltu.DM.06G017910.1	3.0133	1.47075	13.3712	0.000255522	0.0154376
Soltu.DM.03G002470.1	2.38937	1.07841	13.3546	0.000257794	0.0155193
Soltu.DM.04G031670.3	2.53714	2.55977	13.3523	0.000258109	0.0155193
Soltu.DM.03G019160.4	-2.37479	2.6816	13.3379	0.000260098	0.0156015
Soltu.DM.08G022440.1	-2.28646	3.61287	13.3168	0.00026304	0.0157404
Soltu.DM.01G017660.1	2.56534	1.21734	13.3083	0.000264228	0.015774
Soltu.DM.02G009620.2	-2.39713	2.70003	13.3007	0.000265307	0.0158009
Soltu.DM.11G007850.1	1.86595	1.35597	13.284	0.000267678	0.0159044
Soltu.DM.03G009840.1	1.89348	1.31488	13.2697	0.000269724	0.0159881
Soltu.DM.06G014660.1	2.67541	1.18172	13.2553	0.000271817	0.0160743
Soltu.DM.02G005610.3	2.68304	1.18811	13.2357	0.000274674	0.0162051
Soltu.DM.05G018950.1	2.13498	0.999851	13.2264	0.000276031	0.0162234
Soltu.DM.11G008400.1	1.88453	1.31659	13.2248	0.000276275	0.0162234
Soltu.DM.05G006720.1	2.68986	1.19383	13.2183	0.000277229	0.0162415
Soltu.DM.02G034140.4	-4.03743	4.23099	13.2007	0.000279851	0.0163473
Soltu.DM.08G023380.2	3.06999	1.52017	13.1938	0.000280874	0.0163473
Soltu.DM.02G027910.2	-2.35826	2.66802	13.1888	0.000281623	0.0163473
Soltu.DM.09G019720.1	2.16739	0.974074	13.1827	0.00028255	0.0163473
Soltu.DM.06G001930.2	-2.3575	2.66738	13.1803	0.000282915	0.0163473
Soltu.DM.02G016530.2	-2.56243	3.37212	13.1801	0.000282938	0.0163473
Soltu.DM.01G036610.2	-3.12611	4.66431	13.1624	0.000285623	0.0164288
Soltu.DM.08G012590.1	2.71237	1.21273	13.1622	0.000285656	0.0164288
Soltu.DM.05G001490.2	3.08841	1.53628	13.14	0.000289056	0.0165397
Soltu.DM.01G040040.1	2.72256	1.22129	13.1374	0.000289464	0.0165397
Soltu.DM.04G005140.3	2.25125	1.615	13.1284	0.000290859	0.0165397
Soltu.DM.08G024700.1	2.34128	0.998078	13.1262	0.000291201	0.0165397
Soltu.DM.06G009180.1	2.25758	1.40481	13.1232	0.000291662	0.0165397
Soltu.DM.11G020490.1	-3.653	3.80047	13.1225	0.000291775	0.0165397
Soltu.DM.03G000050.8	2.5716	1.79028	13.1198	0.000292191	0.0165397
Soltu.DM.08G022450.2	-3.02052	3.23195	13.1088	0.000293919	0.0166001
Soltu.DM.03G001120.2	-2.34904	2.66043	13.1009	0.000295151	0.0166324
Soltu.DM.02G016090.1	-2.76419	4.60266	13.0618	0.000301377	0.0169359
Soltu.DM.05G020740.3	2.75587	1.24938	13.0587	0.000301884	0.0169359
Soltu.DM.11G012500.1	2.37022	1.02133	13.0503	0.000303235	0.0169423
Soltu.DM.02G005350.1	2.7598	1.25271	13.0496	0.000303347	0.0169423
Soltu.DM.11G021020.2	-2.3631	2.73353	13.0276	0.000306931	0.0170503
Soltu.DM.02G014000.4	2.77142	1.26254	13.0232	0.000307656	0.0170503
Soltu.DM.04G004280.2	3.12175	1.56818	13.0223	0.000307797	0.0170503
Soltu.DM.01G015840.7	-2.67251	2.93103	13.0211	0.000307996	0.0170503
Soltu.DM.06G001680.3	2.78221	1.27168	12.9991	0.000311645	0.0171917
Soltu.DM.01G004820.2	2.78295	1.2723	12.9974	0.000311916	0.0171917
Soltu.DM.06G011760.4	-2.33512	2.64901	12.9789	0.000315013	0.0173243
Soltu.DM.02G024450.3	2.53059	1.12877	12.9169	0.000325631	0.0178408
Soltu.DM.06G030250.1	2.23898	1.0505	12.9134	0.000326236	0.0178408
Soltu.DM.08G009920.3	2.82282	1.30618	12.9117	0.000326534	0.0178408
Soltu.DM.11G021300.1	3.1771	1.61426	12.9036	0.000327943	0.0178789
Soltu.DM.01G031630.2	3.18125	1.61792	12.8934	0.000329737	0.0179378
Soltu.DM.05G016920.3	2.71955	2.1904	12.8872	0.000330844	0.0179592
Soltu.DM.11G001760.1	-2.78657	3.95004	12.8786	0.000332367	0.018003
Soltu.DM.04G037830.2	2.84364	1.32393	12.869	0.000334076	0.0180567
Soltu.DM.09G031410.3	2.84617	1.32609	12.8639	0.000334987	0.018067
Soltu.DM.02G025620.5	2.85023	1.32956	12.8557	0.000336449	0.018107
Soltu.DM.11G025420.1	2.26219	0.968527	12.8445	0.000338476	0.0181683
Soltu.DM.06G033110.2	2.59865	4.58411	12.8377	0.000339712	0.0181683
Soltu.DM.11G023870.2	-2.37516	2.68191	12.8374	0.000339757	0.0181683
Soltu.DM.02G020630.1	2.44287	2.7004	12.8168	0.000343512	0.0183301
Soltu.DM.01G002500.3	-2.3875	2.69207	12.8015	0.000346336	0.0184084
Soltu.DM.11G021240.4	2.87823	1.35351	12.801	0.000346443	0.0184084
Soltu.DM.11G017880.1	2.8934	1.36652	12.7723	0.000351798	0.0186535
Soltu.DM.06G030760.2	2.89972	1.37195	12.7545	0.000355148	0.0187914
Soltu.DM.08G004000.2	2.90399	1.37562	12.7415	0.000357623	0.0188642
Soltu.DM.01G028670.1	2.08994	1.11108	12.7394	0.000358024	0.0188642
Soltu.DM.03G017350.2	2.90648	1.37775	12.734	0.000359063	0.0188794
Soltu.DM.01G051600.7	2.9087	1.37966	12.7273	0.000360347	0.0188805
Soltu.DM.09G029820.1	2.09108	0.964485	12.7261	0.000360587	0.0188805
Soltu.DM.08G018430.1	-1.90037	4.52505	12.7217	0.000361432	0.0188854
Soltu.DM.04G004050.1	2.91947	1.38893	12.6953	0.000366566	0.0190903
Soltu.DM.02G017140.2	2.90394	1.3806	12.6938	0.000366872	0.0190903
Soltu.DM.02G013570.2	5.52113	3.82003	12.6887	0.000367868	0.0191025
Soltu.DM.02G014710.2	2.51978	1.14304	12.6817	0.000369246	0.0191065
Soltu.DM.08G012880.3	2.92504	1.39372	12.6791	0.000369769	0.0191065
Soltu.DM.03G013970.2	1.96269	4.52955	12.6768	0.000370226	0.0191065
Soltu.DM.03G020550.2	6.1416	4.42822	12.6675	0.000372057	0.0191617
Soltu.DM.08G028430.1	2.49988	1.13344	12.6505	0.000375472	0.0192981
Soltu.DM.06G026020.1	-2.31601	2.63337	12.6371	0.000378167	0.019381
Soltu.DM.06G034790.1	1.85898	1.40232	12.6348	0.000378628	0.019381
Soltu.DM.01G034630.1	2.88078	2.74707	12.6269	0.000380226	0.0194143
Soltu.DM.03G014090.1	3.30191	1.72501	12.624	0.000380824	0.0194143
Soltu.DM.01G041970.3	3.30861	1.73099	12.6131	0.000383057	0.0194349
Soltu.DM.08G000520.1	-1.76517	5.9831	12.6079	0.00038413	0.0194349
Soltu.DM.04G034710.2	2.95039	1.41557	12.6072	0.000384268	0.0194349
Soltu.DM.08G018510.1	2.46234	1.57382	12.6069	0.000384321	0.0194349
Soltu.DM.06G013190.6	3.31311	1.73501	12.6014	0.000385463	0.0194535
Soltu.DM.06G010930.2	-2.30246	2.62228	12.5926	0.000387275	0.0195058
Soltu.DM.11G026370.4	2.96529	1.42846	12.5664	0.000392747	0.0197418
Soltu.DM.09G019290.3	6.01504	4.30368	12.5619	0.000393697	0.0197501
Soltu.DM.02G012920.2	2.78666	1.95243	12.5567	0.000394783	0.0197651
Soltu.DM.09G025400.1	2.97453	1.43644	12.5419	0.000397932	0.0198831
Soltu.DM.04G029140.5	3.74763	4.26371	12.5365	0.000399089	0.0199014
Soltu.DM.04G036540.4	2.28466	3.15004	12.5152	0.000403653	0.0200639
Soltu.DM.04G028500.1	-2.39289	2.69656	12.5139	0.000403944	0.0200639
Soltu.DM.02G027570.1	-1.95156	4.42285	12.4906	0.000409006	0.0202752
Soltu.DM.05G006380.3	5.92316	4.21339	12.4835	0.000410556	0.020312
Soltu.DM.01G029250.5	3.382	1.79667	12.4722	0.00041305	0.0203602
Soltu.DM.06G029010.1	5.90945	4.19993	12.4718	0.000413151	0.0203602
Soltu.DM.11G012260.3	5.89706	4.18776	12.4611	0.000415515	0.0204367
Soltu.DM.06G009260.2	3.00931	1.4666	12.4529	0.000417346	0.0204866
Soltu.DM.02G007650.1	3.01178	1.46874	12.4468	0.000418706	0.0205134
Soltu.DM.01G049880.3	-2.07256	4.32173	12.4337	0.000421653	0.0206175
Soltu.DM.11G025880.1	-2.5225	2.80428	12.42	0.000424753	0.0207288
Soltu.DM.02G026870.1	2.79035	1.32978	12.4137	0.000426204	0.0207593
Soltu.DM.01G044480.1	2.39314	1.12457	12.4008	0.000429139	0.0208618
Soltu.DM.09G021800.1	2.42293	1.10694	12.3925	0.000431073	0.0208993
Soltu.DM.04G004610.2	2.84499	1.45419	12.3903	0.000431573	0.0208993
Soltu.DM.04G022550.1	2.04872	1.14605	12.3737	0.000435434	0.0210084
Soltu.DM.09G025370.3	2.40162	1.18413	12.3717	0.000435888	0.0210084
Soltu.DM.02G034580.3	5.78885	4.08159	12.3673	0.000436918	0.0210084
Soltu.DM.02G014300.3	3.22867	1.70344	12.3631	0.000437906	0.0210084
Soltu.DM.04G033430.6	5.79207	4.08796	12.3627	0.000438005	0.0210084
Soltu.DM.03G022170.1	1.84938	1.51441	12.354	0.000440049	0.0210662
Soltu.DM.08G024600.4	3.45676	1.86396	12.3447	0.000442243	0.021131
Soltu.DM.09G029290.3	2.88171	1.47221	12.3356	0.00044441	0.0211942
Soltu.DM.04G036650.1	-2.17993	5.27407	12.3086	0.000450884	0.0214622
Soltu.DM.01G030940.2	2.04715	1.22014	12.3024	0.000452383	0.0214929
Soltu.DM.04G037810.2	2.07227	1.27381	12.2869	0.000456155	0.0216312
Soltu.DM.02G003800.1	3.49908	1.90221	12.277	0.000458577	0.0217051
Soltu.DM.08G010580.4	2.07391	0.967844	12.2668	0.000461098	0.0217834
Soltu.DM.06G034390.1	2.63275	1.23545	12.2551	0.000464	0.0218794
Soltu.DM.02G030190.1	-1.43071	7.63198	12.245	0.000466502	0.0219562
Soltu.DM.03G015160.1	3.52439	1.92514	12.2378	0.00046831	0.0220001
Soltu.DM.05G004290.2	5.62152	3.91773	12.2293	0.00047044	0.0220118
Soltu.DM.03G002330.3	3.53131	1.93141	12.2272	0.000470967	0.0220118
Soltu.DM.01G051600.1	3.10953	1.55406	12.2261	0.00047126	0.0220118
Soltu.DM.05G024580.2	3.53416	1.93399	12.2229	0.000472063	0.0220118
Soltu.DM.09G027630.2	3.12838	1.5706	12.1877	0.000481052	0.0223533
Soltu.DM.04G004650.3	-2.24776	2.57777	12.187	0.000481246	0.0223533
Soltu.DM.06G032820.2	3.56016	1.95761	12.1838	0.000482054	0.0223533
Soltu.DM.03G004490.2	3.1359	1.57721	12.1728	0.000484927	0.0224313
Soltu.DM.04G007590.2	3.57242	1.96967	12.1683	0.000486087	0.0224313
Soltu.DM.06G021720.2	3.57352	1.96976	12.1641	0.000487189	0.0224313
Soltu.DM.03G011380.1	2.36715	1.08974	12.1636	0.000487306	0.0224313
Soltu.DM.01G006540.2	3.57631	1.9723	12.16	0.000488264	0.0224343
Soltu.DM.09G026980.4	2.43933	2.80477	12.151	0.000490603	0.0224719
Soltu.DM.01G009320.1	2.11805	2.1413	12.1474	0.00049156	0.0224719
Soltu.DM.06G034880.2	-1.20388	6.93753	12.1466	0.000491765	0.0224719
Soltu.DM.03G021670.2	5.50034	3.79932	12.1322	0.000495584	0.0225334
Soltu.DM.03G015170.1	3.43559	2.64872	12.1296	0.000496289	0.0225334
Soltu.DM.03G018110.5	4.58712	3.15764	12.1284	0.000496601	0.0225334
Soltu.DM.02G032950.4	5.5124	3.81644	12.128	0.000496697	0.0225334
Soltu.DM.01G032820.2	-2.25279	2.58186	12.1215	0.000498429	0.0225712
Soltu.DM.01G005960.1	-2.48707	2.77474	12.1137	0.000500517	0.022625
Soltu.DM.09G028610.2	5.46508	3.76491	12.1037	0.000503212	0.022706
Soltu.DM.04G031500.1	3.18159	1.61746	12.0857	0.000508095	0.0228852
Soltu.DM.04G037280.1	3.187	1.62224	12.0758	0.000510794	0.0229599
Soltu.DM.02G031500.3	2.12314	2.15501	12.073	0.00051158	0.0229599
Soltu.DM.09G014290.1	-2.24299	2.5739	12.0459	0.000519055	0.0231748
Soltu.DM.08G008810.2	3.65908	2.04782	12.0447	0.000519407	0.0231748
Soltu.DM.03G001870.2	3.76737	2.14642	12.0433	0.000519796	0.0231748
Soltu.DM.05G006480.2	3.6619	2.0504	12.041	0.000520417	0.0231748
Soltu.DM.06G027160.2	3.20756	1.64041	12.039	0.000520978	0.0231748
Soltu.DM.06G010710.1	3.2066	1.64043	12.0331	0.000522649	0.023208
Soltu.DM.02G014290.2	-1.35651	5.96844	12.0245	0.000525053	0.0232737
Soltu.DM.04G005850.4	-2.32907	2.79707	12.0173	0.000527086	0.0233226
Soltu.DM.01G002240.1	4.88954	3.20726	12.0133	0.000528227	0.023332
Soltu.DM.04G023680.2	-2.36081	2.67013	12.0034	0.000531024	0.0234144
Soltu.DM.05G008390.3	3.23564	1.66528	11.9906	0.000534688	0.0235347
Soltu.DM.09G018570.1	3.03029	1.52594	11.9867	0.000535817	0.0235432
Soltu.DM.04G037900.2	3.71437	2.09849	11.9773	0.000538527	0.0236209
Soltu.DM.04G031760.1	-1.1397	7.20687	11.9506	0.000546302	0.023882
Soltu.DM.06G011630.3	3.73837	2.12053	11.9503	0.00054638	0.023882
Soltu.DM.11G024990.1	3.73963	2.12297	11.9419	0.000548869	0.0238892
Soltu.DM.03G022600.2	3.74904	2.13034	11.9401	0.000549373	0.0238892
Soltu.DM.05G006810.2	-2.22371	2.5583	11.9393	0.000549615	0.0238892
Soltu.DM.11G025840.1	-1.218	6.51821	11.9293	0.000552587	0.0238892
Soltu.DM.06G013730.1	1.96271	1.37187	11.9274	0.000553146	0.0238892
Soltu.DM.09G001670.1	3.76863	2.14838	11.9244	0.000554028	0.0238892
Soltu.DM.06G009250.5	3.27866	1.7035	11.9202	0.000555282	0.0238892
Soltu.DM.01G044670.2	5.23478	3.54073	11.9198	0.000555414	0.0238892
Soltu.DM.11G003350.1	5.23273	3.53874	11.9182	0.000555886	0.0238892
Soltu.DM.04G037470.1	-2.27288	2.69874	11.9148	0.000556912	0.0238892
Soltu.DM.06G023950.1	5.2279	3.53404	11.9145	0.000557	0.0238892
Soltu.DM.01G041990.1	-2.79501	4.12679	11.9028	0.000560483	0.0239683
Soltu.DM.01G042230.2	3.84178	2.21588	11.902	0.00056075	0.0239683
Soltu.DM.09G020180.1	-2.22372	2.55831	11.8953	0.000562754	0.0240131
Soltu.DM.09G027790.2	3.2969	1.71975	11.8916	0.000563872	0.02402
Soltu.DM.02G033080.5	3.30189	1.7242	11.8839	0.000566209	0.0240666
Soltu.DM.04G022860.2	3.82663	2.20188	11.8817	0.000566882	0.0240666
Soltu.DM.11G002430.2	3.84263	2.21667	11.8709	0.00057019	0.0241056
Soltu.DM.03G022810.1	5.16828	3.47619	11.8678	0.000571132	0.0241056
Soltu.DM.02G023190.3	3.8516	2.22497	11.865	0.000572	0.0241056
Soltu.DM.04G010000.2	2.8617	1.44153	11.8633	0.000572503	0.0241056
Soltu.DM.01G047810.5	-2.23321	2.56598	11.863	0.000572595	0.0241056
Soltu.DM.05G013340.3	3.31957	1.73997	11.8571	0.000574434	0.0241426
Soltu.DM.04G028490.4	5.13945	3.44823	11.8448	0.000578225	0.0241498
Soltu.DM.01G044210.1	5.13841	3.44722	11.844	0.000578483	0.0241498
Soltu.DM.06G015530.3	2.26857	1.555	11.8395	0.000579866	0.0241498
Soltu.DM.04G033430.3	4.70647	3.05149	11.8393	0.000579948	0.0241498
Soltu.DM.01G005020.1	2.13717	2.35131	11.8391	0.000579995	0.0241498
Soltu.DM.06G019490.1	1.79704	1.19778	11.8379	0.000580371	0.0241498
Soltu.DM.05G011990.1	4.59563	2.92533	11.829	0.00058315	0.0241969
Soltu.DM.02G008950.4	4.59425	2.92402	11.8281	0.000583429	0.0241969
Soltu.DM.01G023220.3	3.92537	2.29335	11.8208	0.000585724	0.024252
Soltu.DM.06G034630.1	-2.93854	3.16018	11.8039	0.000591063	0.0244329
Soltu.DM.03G020770.3	3.36357	1.77933	11.7942	0.000594166	0.0244837
Soltu.DM.03G013270.1	1.83035	4.57519	11.7939	0.000594241	0.0244837
Soltu.DM.04G024000.2	-2.80561	4.31838	11.7868	0.000596535	0.0244855
Soltu.DM.01G028770.2	3.99364	2.35687	11.7864	0.000596665	0.0244855
Soltu.DM.03G003610.2	4.48328	2.81824	11.7847	0.000597208	0.0244855
Soltu.DM.11G004400.1	4.01571	2.37746	11.7764	0.000599861	0.0245456
Soltu.DM.06G032740.2	4.02859	2.38948	11.7709	0.000601653	0.0245456
Soltu.DM.03G025330.1	-1.92193	4.92477	11.7703	0.000601842	0.0245456
Soltu.DM.01G008020.2	5.04311	3.35495	11.7661	0.000603204	0.0245456
Soltu.DM.02G003540.3	4.38965	2.72931	11.765	0.000603556	0.0245456
Soltu.DM.04G007590.1	4.35272	2.69432	11.7578	0.000605883	0.0246004
Soltu.DM.08G003440.2	4.0951	2.45167	11.745	0.000610068	0.0246572
Soltu.DM.05G020060.3	4.27596	2.62175	11.7442	0.000610315	0.0246572
Soltu.DM.03G014910.2	4.24144	2.58919	11.7388	0.00061211	0.0246572
Soltu.DM.11G015070.2	5.00987	3.32281	11.7382	0.000612298	0.0246572
Soltu.DM.01G037220.1	4.20242	2.55244	11.7331	0.000613972	0.0246572
Soltu.DM.11G020440.3	3.40995	1.82096	11.7315	0.0006145	0.0246572
Soltu.DM.02G013610.1	2.87186	1.51974	11.7292	0.000615284	0.0246572
Soltu.DM.04G000180.1	2.21358	1.13469	11.721	0.000617996	0.0246572
Soltu.DM.09G024910.1	-1.37326	6.43996	11.7179	0.000619013	0.0246572
Soltu.DM.04G025200.1	2.05954	5.20425	11.711	0.000621321	0.0246572
Soltu.DM.06G034410.3	3.42581	1.83524	11.7108	0.000621388	0.0246572
Soltu.DM.02G027840.2	2.47306	1.85632	11.7097	0.000621735	0.0246572
Soltu.DM.08G013110.1	3.08193	1.94778	11.7092	0.000621924	0.0246572
Soltu.DM.04G019240.2	-2.53111	2.81159	11.7021	0.000624294	0.0246572
Soltu.DM.06G012100.3	4.96709	3.2815	11.7018	0.000624383	0.0246572
Soltu.DM.06G024970.5	2.47318	1.28439	11.7014	0.000624542	0.0246572
Soltu.DM.01G024940.2	3.4337	1.84236	11.7005	0.000624817	0.0246572
Soltu.DM.09G022190.3	2.71574	1.41704	11.7002	0.000624942	0.0246572
Soltu.DM.02G015070.2	3.43635	1.84473	11.6972	0.00062595	0.0246583
Soltu.DM.05G017250.1	-2.63497	2.89916	11.6768	0.000632832	0.0248844
Soltu.DM.03G001460.1	4.93175	3.24739	11.6744	0.000633669	0.0248844
Soltu.DM.02G033690.4	4.92402	3.23993	11.6692	0.000635427	0.0249145
Soltu.DM.01G045670.1	4.91911	3.23999	11.6543	0.000640528	0.0250372
Soltu.DM.01G043290.1	2.58372	1.3299	11.6543	0.000640549	0.0250372
Soltu.DM.08G006370.2	-2.62288	2.88892	11.643	0.000644442	0.0251502
Soltu.DM.01G047820.2	2.06644	2.15947	11.6398	0.000645572	0.0251553
Soltu.DM.04G015420.2	-2.47028	2.76067	11.6253	0.00065059	0.0252511
Soltu.DM.05G021040.1	1.96191	0.975457	11.6251	0.000650663	0.0252511
Soltu.DM.09G023120.2	3.47379	1.88278	11.624	0.000651045	0.0252511
Soltu.DM.09G002060.1	1.8049	1.25898	11.5861	0.000664449	0.0257313
Soltu.DM.05G019950.5	-2.2459	2.57625	11.5751	0.000668418	0.0258293
Soltu.DM.08G022620.2	3.53744	1.93615	11.5729	0.000669182	0.0258293
Soltu.DM.02G017990.3	4.92553	3.27393	11.5705	0.000670064	0.0258293
Soltu.DM.09G024280.1	2.20807	2.68097	11.5657	0.000671792	0.0258563
Soltu.DM.01G035220.1	4.75478	3.0771	11.5532	0.000676337	0.0259914
Soltu.DM.02G016940.1	2.03299	1.51457	11.5417	0.000680538	0.0261129
Soltu.DM.01G026230.2	3.56875	1.96459	11.5383	0.000681767	0.0261202
Soltu.DM.09G012870.1	1.96234	0.975341	11.5339	0.000683389	0.0261425
Soltu.DM.05G009760.7	4.71857	3.04235	11.5276	0.000685723	0.0261794
Soltu.DM.05G026170.1	-2.39961	3.19542	11.5256	0.000686437	0.0261794
Soltu.DM.09G025540.1	4.69934	3.02391	11.5138	0.000690798	0.0263058
Soltu.DM.05G004600.1	3.26258	1.75143	11.5103	0.00069212	0.0263163
Soltu.DM.02G005710.2	4.68022	3.0056	11.5001	0.000695909	0.0264204
Soltu.DM.04G025630.2	-2.24813	2.57933	11.4964	0.000697311	0.0264336
Soltu.DM.02G017040.2	3.63329	2.02342	11.474	0.000705752	0.0267134
Soltu.DM.01G037600.2	2.48945	2.16716	11.4572	0.000712184	0.0268876
Soltu.DM.05G006670.3	3.6528	2.04125	11.4564	0.000712494	0.0268876
Soltu.DM.02G010840.1	4.60589	2.93449	11.4462	0.000716407	0.0269947
Soltu.DM.02G023710.6	3.67771	2.06405	11.4349	0.000720764	0.0270956
Soltu.DM.05G005240.1	2.69563	1.4703	11.4337	0.000721242	0.0270956
Soltu.DM.01G048070.1	4.58257	2.91221	11.4291	0.000723045	0.0271228
Soltu.DM.11G021240.1	3.68926	2.07463	11.4254	0.000724471	0.0271358
Soltu.DM.09G025660.2	2.88256	1.50251	11.41	0.000730512	0.0272326
Soltu.DM.03G016850.1	2.27568	2.0325	11.4084	0.000731116	0.0272326
Soltu.DM.08G027890.2	4.54978	2.88092	11.4056	0.000732239	0.0272326
Soltu.DM.11G025900.3	3.71469	2.09795	11.4053	0.000732358	0.0272326
Soltu.DM.05G023270.2	4.54628	2.87758	11.4043	0.000732727	0.0272326
Soltu.DM.01G039520.5	3.71866	2.1016	11.4022	0.000733556	0.0272326
Soltu.DM.03G024710.2	3.72321	2.10578	11.3988	0.000734918	0.0272429
Soltu.DM.04G034890.1	4.51109	2.84404	11.392	0.00073763	0.0273008
Soltu.DM.04G012540.1	2.35373	1.13117	11.3894	0.000738652	0.0273008
Soltu.DM.09G002210.2	-2.21113	2.63195	11.3858	0.000740083	0.027308
Soltu.DM.01G027280.2	3.74406	2.12495	11.3834	0.000741021	0.027308
Soltu.DM.02G033450.5	-2.40497	2.87762	11.3732	0.000745115	0.0273633
Soltu.DM.09G006280.3	3.78109	2.15903	11.3662	0.000747911	0.0273633
Soltu.DM.05G006390.1	3.79773	2.17438	11.3591	0.000750786	0.0273633
Soltu.DM.01G035970.2	4.45326	2.79258	11.358	0.000751237	0.0273633
Soltu.DM.09G008220.3	2.92693	2.265	11.3578	0.000751316	0.0273633
Soltu.DM.06G000520.1	-2.2357	2.56802	11.3565	0.000751848	0.0273633
Soltu.DM.06G029160.1	4.15001	2.66149	11.3422	0.000757671	0.0273633
Soltu.DM.02G030830.2	4.35975	2.70027	11.34	0.000758547	0.0273633
Soltu.DM.09G020660.3	2.28825	1.12018	11.3374	0.000759613	0.0273633
Soltu.DM.01G037640.2	4.3472	2.68838	11.3358	0.000760254	0.0273633
Soltu.DM.03G012600.1	2.2518	3.19328	11.3302	0.000762577	0.0273633
Soltu.DM.02G017810.2	3.87952	2.25001	11.3289	0.0007631	0.0273633
Soltu.DM.03G016850.4	2.01327	1.78827	11.3271	0.000763837	0.0273633
Soltu.DM.09G018570.4	3.49417	1.93804	11.3271	0.000763838	0.0273633
Soltu.DM.05G027260.2	4.3184	2.66112	11.3264	0.000764145	0.0273633
Soltu.DM.01G001100.7	3.89412	2.26354	11.3243	0.000764995	0.0273633
Soltu.DM.05G012420.2	-2.67234	3.91628	11.3235	0.000765306	0.0273633
Soltu.DM.01G029100.6	3.90018	2.26916	11.3225	0.000765755	0.0273633
Soltu.DM.01G040400.1	3.90241	2.27123	11.3218	0.000766031	0.0273633
Soltu.DM.04G020360.3	4.30386	2.64738	11.3216	0.000766094	0.0273633
Soltu.DM.02G033080.4	4.30173	2.64537	11.3209	0.000766379	0.0273633
Soltu.DM.04G019880.3	3.906	2.27457	11.3207	0.000766472	0.0273633
Soltu.DM.11G003730.3	3.94064	2.30675	11.3111	0.000770458	0.0274353
Soltu.DM.01G002010.2	3.95233	2.31762	11.3081	0.000771698	0.0274353
Soltu.DM.04G023960.4	3.95639	2.32139	11.3071	0.000772116	0.0274353
Soltu.DM.06G012450.2	4.25273	2.5991	11.3053	0.000772856	0.0274353
Soltu.DM.01G025510.1	4.07926	2.43608	11.2834	0.000782038	0.0276063
Soltu.DM.09G008220.1	4.11124	2.46604	11.2792	0.00078382	0.0276063
Soltu.DM.11G004340.3	-2.14439	2.4945	11.2789	0.00078393	0.0276063
Soltu.DM.11G003020.4	4.12345	2.47748	11.2777	0.000784421	0.0276063
Soltu.DM.01G050260.4	4.12914	2.48282	11.2771	0.000784686	0.0276063
Soltu.DM.02G031020.2	4.13417	2.48754	11.2766	0.000784913	0.0276063
Soltu.DM.03G022510.2	4.14286	2.49574	11.2755	0.000785363	0.0276063
Soltu.DM.08G014620.1	4.15046	2.50459	11.2711	0.00078723	0.0276222
Soltu.DM.02G009550.1	-1.02035	9.46302	11.2693	0.000788012	0.0276222
Soltu.DM.03G023720.1	2.61805	1.3498	11.2626	0.000790856	0.0276424
Soltu.DM.02G032090.1	-3.00338	3.21706	11.2607	0.000791638	0.0276424
Soltu.DM.06G011410.1	-2.24125	2.84111	11.2601	0.000791889	0.0276424
Soltu.DM.08G013650.3	4.04399	2.41103	11.2496	0.000796399	0.0277613
Soltu.DM.06G018420.2	2.07179	1.02112	11.2467	0.000797629	0.0277657
Soltu.DM.06G012570.2	2.26529	1.05983	11.2116	0.00081289	0.0282578
Soltu.DM.06G015000.2	1.67523	6.09313	11.1794	0.00082709	0.0287117
Soltu.DM.03G014200.1	1.67641	1.32676	11.1742	0.00082944	0.0287535
Soltu.DM.01G006470.1	2.02408	1.1244	11.1646	0.000833733	0.0288347
Soltu.DM.11G006220.3	-2.3426	2.65518	11.1638	0.000834075	0.0288347
Soltu.DM.06G003030.1	1.83902	1.2285	11.1578	0.000836806	0.0288761
Soltu.DM.01G042260.2	-2.1881	2.63382	11.1561	0.000837572	0.0288761
Soltu.DM.09G000400.1	-2.12958	2.48266	11.1497	0.000840449	0.0289253
Soltu.DM.06G018560.1	3.68335	2.22078	11.1478	0.000841299	0.0289253
Soltu.DM.06G025670.2	2.66281	1.35421	11.144	0.000843041	0.0289456
Soltu.DM.01G041070.2	-2.19105	2.53194	11.1401	0.000844805	0.0289665
Soltu.DM.04G028150.1	2.33946	1.15917	11.1285	0.0008501	0.0291084
Soltu.DM.04G032270.1	2.06023	1.971	11.1247	0.00085186	0.029129
Soltu.DM.04G009380.1	2.11752	1.16553	11.1166	0.000855576	0.0291823
Soltu.DM.01G039040.1	2.06186	1.85334	11.1161	0.000855824	0.0291823
Soltu.DM.02G010560.1	-2.53863	2.81779	11.1137	0.000856904	0.0291823
Soltu.DM.06G011230.1	2.2035	1.72123	11.0986	0.000863936	0.0293509
Soltu.DM.09G019360.2	2.63333	2.21774	11.098	0.000864189	0.0293509
Soltu.DM.02G017800.1	4.15333	2.54785	11.0927	0.000866687	0.0293746
Soltu.DM.05G009040.3	2.1997	1.0647	11.0915	0.000867226	0.0293746
Soltu.DM.03G023670.1	1.77109	1.06333	11.079	0.000873086	0.029531
Soltu.DM.01G035150.1	-2.35378	2.66429	11.0767	0.000874191	0.029531
Soltu.DM.02G001810.1	-2.36661	6.54401	11.0741	0.000875413	0.0295326
Soltu.DM.01G049350.1	-1.60396	7.05449	11.0704	0.00087716	0.0295391
Soltu.DM.08G026050.1	1.91081	0.971167	11.0687	0.000877958	0.0295391
Soltu.DM.04G008570.1	2.08515	1.10613	11.0656	0.00087942	0.0295487
Soltu.DM.04G034550.2	-2.15192	2.50054	11.0628	0.000880748	0.0295539
Soltu.DM.04G026430.1	-2.50551	4.06634	11.0551	0.00088445	0.0296385
Soltu.DM.06G014130.5	3.31769	1.91882	11.0434	0.000890037	0.0297446
Soltu.DM.11G000780.2	-2.15001	2.49899	11.0418	0.000890822	0.0297446
Soltu.DM.04G013240.1	2.20698	1.26747	11.0394	0.000891962	0.0297446
Soltu.DM.03G024150.1	-2.3349	2.6488	11.0386	0.000892351	0.0297446
Soltu.DM.05G022960.3	1.84487	4.23841	11.0307	0.000896137	0.0298313
Soltu.DM.02G033100.1	3.84153	2.3899	10.9842	0.00091893	0.0305496
Soltu.DM.04G037630.2	-2.16168	2.50834	10.9439	0.000939107	0.0311791
Soltu.DM.01G033260.4	3.13828	2.97014	10.9413	0.000940458	0.0311828
Soltu.DM.06G032180.2	2.1133	2.74253	10.9164	0.000953192	0.0315633
Soltu.DM.01G050200.1	2.32773	1.24385	10.9058	0.000958635	0.0317018
Soltu.DM.01G042940.1	-2.12685	2.48047	10.8834	0.000970309	0.0320153
Soltu.DM.01G043850.1	-1.67139	5.33953	10.8827	0.000970662	0.0320153
Soltu.DM.02G009490.1	-2.09287	2.45342	10.8803	0.000971942	0.0320155
Soltu.DM.01G001210.1	2.16827	1.44712	10.8738	0.000975356	0.0320859
Soltu.DM.09G023560.2	2.2135	2.45303	10.8581	0.000983666	0.032317
Soltu.DM.05G010100.3	-2.15829	2.50564	10.8546	0.000985497	0.0323349
Soltu.DM.04G035880.1	1.97987	1.05854	10.852	0.000986871	0.0323377
Soltu.DM.09G019880.2	2.83478	1.5299	10.8471	0.000989515	0.0323821
Soltu.DM.04G032800.1	-2.09	2.45113	10.8351	0.000995944	0.0325501
Soltu.DM.02G030470.3	2.78044	1.8042	10.8306	0.000998352	0.0325865
Soltu.DM.08G003290.1	2.10299	1.01234	10.8246	0.00100162	0.0326507
Soltu.DM.06G001390.2	2.14736	1.96988	10.8098	0.00100964	0.0328695
Soltu.DM.05G022990.5	-2.08749	2.44913	10.8023	0.00101373	0.0329599
Soltu.DM.01G037540.3	-3.45873	3.62346	10.7662	0.00103373	0.0335669
Soltu.DM.11G019530.1	3.53876	2.07499	10.7616	0.0010363	0.033607
Soltu.DM.01G025230.2	2.94278	1.61763	10.7572	0.00103876	0.0336433
Soltu.DM.08G000070.1	2.30806	1.44967	10.7406	0.00104811	0.0338782
Soltu.DM.04G028530.1	-1.27939	6.02035	10.7393	0.00104882	0.0338782
Soltu.DM.09G021300.1	1.71577	1.41368	10.7372	0.00105006	0.0338782
Soltu.DM.09G031640.1	1.87399	0.979172	10.733	0.00105244	0.0339114
Soltu.DM.01G022330.1	1.96836	1.58314	10.7248	0.00105711	0.0340184
Soltu.DM.05G026400.2	3.84842	2.35926	10.6993	0.00107176	0.0344457
Soltu.DM.02G014870.1	2.02176	1.0916	10.6911	0.00107653	0.0345547
Soltu.DM.05G025560.2	2.01014	2.15084	10.6809	0.00108246	0.0346802
Soltu.DM.01G044440.1	-1.63095	4.88984	10.6797	0.0010832	0.0346802
Soltu.DM.11G017170.2	2.4831	2.8944	10.6063	0.00112701	0.036037
Soltu.DM.05G019140.2	-2.61731	3.79871	10.5976	0.00113233	0.0361247
Soltu.DM.06G014020.2	-2.13695	2.48854	10.5971	0.00113263	0.0361247
Soltu.DM.11G009410.1	-1.11874	6.85693	10.5889	0.00113766	0.0362392
Soltu.DM.02G031540.1	2.19327	1.76184	10.579	0.00114377	0.0363877
Soltu.DM.03G012490.1	1.7392	1.53174	10.5728	0.00114762	0.0364642
Soltu.DM.01G042430.2	5.00211	3.74273	10.5694	0.00114977	0.0364864
Soltu.DM.03G024140.2	1.76054	1.44602	10.5512	0.00116111	0.0367613
Soltu.DM.09G020340.2	6.11955	5.30017	10.5508	0.00116136	0.0367613
Soltu.DM.01G036770.1	3.46397	2.0261	10.541	0.00116754	0.0369103
Soltu.DM.01G013680.1	1.8824	1.01825	10.5339	0.00117202	0.0370054
Soltu.DM.02G021310.1	2.27324	1.50644	10.5241	0.00117827	0.0371561
Soltu.DM.05G026430.1	2.01407	1.01524	10.5041	0.0011911	0.0375136
Soltu.DM.03G011280.2	2.68854	1.43032	10.4924	0.00119865	0.0376857
Soltu.DM.01G041270.1	-1.21865	7.77263	10.4881	0.00120143	0.0376857
Soltu.DM.01G014120.1	1.75291	1.22937	10.4865	0.00120247	0.0376857
Soltu.DM.11G025180.2	3.6177	2.40036	10.4842	0.00120402	0.0376857
Soltu.DM.02G020340.2	-2.12944	2.48257	10.4841	0.00120406	0.0376857
Soltu.DM.02G012070.1	1.71444	1.21479	10.4752	0.00120989	0.0378211
Soltu.DM.02G034260.1	-1.27214	6.0434	10.4603	0.00121964	0.0380786
Soltu.DM.08G002440.1	1.65759	1.20247	10.4559	0.0012226	0.0381237
Soltu.DM.06G021110.2	5.46325	4.45182	10.4346	0.00123673	0.0385164
Soltu.DM.01G025140.2	-2.21904	2.5545	10.4223	0.00124504	0.0386866
Soltu.DM.11G012240.2	2.30971	1.19314	10.4219	0.00124527	0.0386866
Soltu.DM.02G025390.1	-2.30045	2.81862	10.4179	0.00124802	0.0387241
Soltu.DM.09G024570.1	3.10025	4.873	10.3704	0.00128054	0.0396841
Soltu.DM.08G028530.1	-1.37887	5.7381	10.365	0.00128427	0.0397507
Soltu.DM.03G019160.7	4.15108	2.75227	10.3425	0.00129999	0.0401878
Soltu.DM.04G034510.3	-2.01294	2.39026	10.3226	0.00131412	0.0405564
Soltu.DM.06G026800.1	1.92486	1.93702	10.3193	0.00131645	0.0405564
Soltu.DM.01G033410.1	1.84552	1.14815	10.3189	0.00131676	0.0405564
Soltu.DM.02G028230.2	1.75648	1.39062	10.3155	0.00131918	0.0405814
Soltu.DM.11G017050.5	-2.02568	2.40028	10.2716	0.00135091	0.0415067
Soltu.DM.08G013900.2	2.70772	1.94789	10.2464	0.00136955	0.0419834
Soltu.DM.09G025540.2	-2.72741	4.26846	10.2461	0.00136977	0.0419834
Soltu.DM.05G007730.1	1.97491	2.0476	10.2389	0.0013751	0.0420956
Soltu.DM.03G018870.1	2.71959	2.44269	10.2227	0.00138724	0.0424153
Soltu.DM.11G021060.2	1.98195	2.40062	10.2092	0.00139745	0.0426757
Soltu.DM.09G000590.1	4.33348	3.09563	10.204	0.00140134	0.0427426
Soltu.DM.09G031730.1	-1.09681	11.1497	10.1864	0.00141484	0.0431019
Soltu.DM.09G011280.2	3.80621	2.5446	10.1649	0.00143139	0.0435507
Soltu.DM.01G036920.1	-1.94719	4.07002	10.1628	0.00143303	0.0435507
Soltu.DM.09G030780.2	2.55258	2.99589	10.1472	0.00144524	0.0438686
Soltu.DM.11G021840.1	1.13976	7.42293	10.1432	0.00144837	0.0439105
Soltu.DM.02G019880.2	-2.08373	2.44618	10.1409	0.00145016	0.0439119
Soltu.DM.08G024140.1	1.58284	1.09538	10.1351	0.00145471	0.0439966
Soltu.DM.05G007150.1	1.83782	1.01684	10.1227	0.00146453	0.0441872
Soltu.DM.06G025840.1	1.83782	1.01684	10.1227	0.00146453	0.0441872
Soltu.DM.11G022330.4	-2.0017	2.38144	10.1111	0.00147382	0.0444141
Soltu.DM.03G019240.2	1.75384	1.42809	10.0997	0.00148294	0.0446357
Soltu.DM.06G001430.2	-2.15577	2.50364	10.0553	0.00151906	0.0456177
Soltu.DM.06G005160.1	-1.54678	5.31584	10.0552	0.0015192	0.0456177
Soltu.DM.05G020280.1	3.05524	1.86827	10.0463	0.00152653	0.0457832
Soltu.DM.04G011810.1	1.58902	1.01791	10.0426	0.00152963	0.0458214
Soltu.DM.01G052080.3	-2.3244	2.64024	10.0402	0.00153163	0.0458266
Soltu.DM.09G003090.2	2.25558	1.14203	10.0315	0.00153888	0.0459888
Soltu.DM.11G018510.1	-2.6432	2.90601	10.0266	0.00154297	0.0460565
Soltu.DM.11G017490.4	-2.0407	2.41213	10.0166	0.00155137	0.046252
Soltu.DM.06G009790.3	1.64733	1.16859	9.97158	0.00158975	0.0473403
Soltu.DM.05G000710.2	1.93192	2.05236	9.96711	0.00159362	0.0473633
Soltu.DM.03G020780.1	-1.32193	6.45225	9.96633	0.00159429	0.0473633
Soltu.DM.08G012760.2	2.41115	1.38715	9.93743	0.00161951	0.0480557
Soltu.DM.09G020350.2	3.83209	2.50616	9.92926	0.00162672	0.0482126
Soltu.DM.09G020350.5	2.24986	1.14752	9.90986	0.00164396	0.0486661
Soltu.DM.05G019430.3	2.03229	1.10009	9.89051	0.00166134	0.0491228
Soltu.DM.06G029200.4	-2.54859	3.71652	9.88709	0.00166443	0.0491564
Soltu.DM.01G023310.3	-2.23611	3.20768	9.86847	0.00168135	0.0495978
Soltu.DM.03G013740.1	2.26843	3.34571	9.86252	0.0016868	0.0496617
Soltu.DM.05G012430.2	2.34252	1.71077	9.85971	0.00168938	0.0496617
Soltu.DM.01G034670.2	-2.63235	4.12751	9.85964	0.00168944	0.0496617
Soltu.DM.09G002080.1	2.12801	1.10537	9.85411	0.00169453	0.0497531
Soltu.DM.05G005490.1	1.98462	1.07162	9.84927	0.001699	0.049826
Soltu.DM.01G046040.1	-1.65766	4.53198	9.84438	0.00170352	0.0499003
Soltu.DM.06G000410.4	1.97306	1.15083	9.84089	0.00170675	0.0499368

## Sheet: PR_12h_CvsSss
gene	logFC	logCPM	LR	PValue	FDR
Soltu.DM.05G004690.2	-7.00835	3.6272	65.3401	6.30267e-16	1.53666e-11
Soltu.DM.03G009770.1	-6.3514	2.98925	49.7815	1.71853e-12	2.09497e-08
Soltu.DM.06G017530.2	-6.32432	3.46794	48.6171	3.11141e-12	2.52865e-08
Soltu.DM.11G025820.1	-6.48279	3.12423	44.8655	2.11043e-11	1.28636e-07
Soltu.DM.02G017340.2	-5.93719	2.58821	43.9015	3.4533e-11	1.6839e-07
Soltu.DM.11G005130.2	5.78865	3.25026	41.709	1.05921e-10	4.30412e-07
Soltu.DM.01G042860.2	-6.82543	3.469	38.9352	4.381e-10	1.5259e-06
Soltu.DM.02G031440.4	-5.65601	2.32446	34.3308	4.64956e-09	1.41701e-05
Soltu.DM.09G026650.2	-5.82246	2.48963	31.4772	2.01797e-08	5.46667e-05
Soltu.DM.02G033080.3	4.84085	1.62797	28.3311	1.02239e-07	0.000249269
Soltu.DM.03G015000.1	-4.64056	1.36291	25.7306	3.9255e-07	0.000870069
Soltu.DM.02G001720.3	-4.94958	1.65599	24.4171	7.75764e-07	0.00157616
Soltu.DM.01G011150.2	-4.76169	1.47789	24.1872	8.74116e-07	0.00163937
Soltu.DM.01G031350.1	-4.34279	1.08894	23.6616	1.14853e-06	0.00200016
Soltu.DM.01G031630.2	5.24883	3.37156	22.2649	2.37511e-06	0.00373453
Soltu.DM.01G051120.1	-6.46675	3.13357	22.1797	2.48282e-06	0.00373453
Soltu.DM.02G012110.3	-4.1609	0.924592	22.0184	2.70054e-06	0.00373453
Soltu.DM.04G031510.1	5.10473	1.88263	21.9786	2.75713e-06	0.00373453
Soltu.DM.04G024060.2	-4.50721	1.24759	21.7861	3.04795e-06	0.00391117
Soltu.DM.02G033240.2	-4.66394	1.39085	21.1334	4.28396e-06	0.00522236
Soltu.DM.02G024430.2	-5.76162	2.44329	20.8797	4.89051e-06	0.00567788
Soltu.DM.11G010940.3	-6.39884	3.07271	20.2949	6.63787e-06	0.00706964
Soltu.DM.05G000760.3	4.19433	2.00964	20.2858	6.6692e-06	0.00706964
Soltu.DM.11G016960.3	-4.15712	0.926304	20.0152	7.68297e-06	0.00780493
Soltu.DM.06G017290.1	-4.65689	1.39628	18.696	1.53307e-05	0.0149511
Soltu.DM.02G010870.2	-3.70777	1.23773	18.45	1.74423e-05	0.0163562
Soltu.DM.03G015010.1	-4.74165	1.46907	17.8685	2.36703e-05	0.0213743
Soltu.DM.01G035970.2	-4.90383	2.52123	17.7671	2.49663e-05	0.0217394
Soltu.DM.11G005650.1	-4.26585	1.0239	17.358	3.09595e-05	0.0260284
Soltu.DM.03G016870.3	-3.46534	0.307041	17.2775	3.22987e-05	0.0262492
Soltu.DM.01G051550.1	-3.88808	0.681054	17.092	3.56124e-05	0.0280085
Soltu.DM.06G002410.3	-3.53663	0.369793	16.8832	3.97515e-05	0.0302869
Soltu.DM.02G017900.1	-3.81506	6.52688	16.5294	4.7902e-05	0.0353909
Soltu.DM.08G011800.6	-6.09546	4.01615	15.8846	6.73255e-05	0.0482783
Soltu.DM.11G023240.1	-5.2534	1.96695	15.7968	7.05208e-05	0.0491248

## Sheet: RB_12h_CvsSss
gene	logFC	logCPM	LR	PValue	FDR
Soltu.DM.11G013180.1	5.74456	5.21455	48.8453	2.76964e-12	7.16646e-08
Soltu.DM.02G034700.2	4.91228	4.28448	34.9965	3.30294e-09	4.27317e-05
Soltu.DM.05G024870.3	3.88778	3.57383	30.087	4.13085e-08	0.000331358
Soltu.DM.09G025140.1	3.52824	3.66484	29.6699	5.12244e-08	0.000331358
Soltu.DM.03G015660.1	-3.5775	2.78065	26.1826	3.1061e-07	0.00160741
Soltu.DM.01G041260.1	1.70647	6.75785	22.5549	2.04224e-06	0.00790963
Soltu.DM.02G028810.2	-3.59465	2.79105	22.2891	2.34538e-06	0.00790963
Soltu.DM.08G002430.1	3.5687	3.5668	22.2088	2.44549e-06	0.00790963
Soltu.DM.08G014620.1	-4.43199	3.57357	21.1	4.35922e-06	0.0125328
Soltu.DM.09G025140.2	-3.0544	2.30917	20.4612	6.08508e-06	0.0157452
Soltu.DM.02G025010.4	-4.03299	3.19909	19.7367	8.88771e-06	0.0209063
Soltu.DM.11G020940.3	-4.0982	3.63321	19.4741	1.01975e-05	0.0219883
Soltu.DM.04G035210.1	-1.47183	6.84236	19.3032	1.11517e-05	0.0221962
Soltu.DM.05G012830.2	2.7191	2.58536	18.2409	1.94654e-05	0.0359762
Soltu.DM.09G025810.2	-4.821	3.95979	17.8629	2.37405e-05	0.0409524
Soltu.DM.06G004230.1	1.70843	6.39539	17.4441	2.95884e-05	0.04785

## Sheet: SH_12h_CvsSss
gene	logFC	logCPM	LR	PValue	FDR
Soltu.DM.01G020460.5	8.27907	4.03311	129.049	6.61507e-30	1.56526e-25
Soltu.DM.04G003490.2	9.30069	4.63997	124.645	6.08763e-29	7.20227e-25
Soltu.DM.09G002210.2	7.42625	2.78521	66.0616	4.37058e-16	3.44722e-12
Soltu.DM.02G027230.2	7.15572	3.28136	57.574	3.25493e-14	1.58896e-10
Soltu.DM.11G021450.8	-7.50894	2.73559	57.5129	3.35762e-14	1.58896e-10
Soltu.DM.06G030050.2	7.06118	2.4201	44.5505	2.47883e-11	9.77568e-08
Soltu.DM.01G040750.2	6.77921	2.1507	39.9014	2.67117e-10	9.02931e-07
Soltu.DM.09G017980.3	-7.46	2.70376	36.1271	1.84862e-09	5.46774e-06
Soltu.DM.08G016980.1	-1.64414	5.36805	33.9115	5.76759e-09	1.51636e-05
Soltu.DM.02G027630.3	7.90025	3.27556	31.8555	1.66079e-08	3.92977e-05
Soltu.DM.04G004430.1	-6.67794	4.21109	31.5172	1.97677e-08	3.96454e-05
Soltu.DM.06G023150.4	-4.57448	3.06323	31.4843	2.01059e-08	3.96454e-05
Soltu.DM.01G000800.3	6.85553	2.21935	30.8228	2.82695e-08	5.14549e-05
Soltu.DM.01G040890.3	6.44317	1.8203	30.6737	3.05268e-08	5.15947e-05
Soltu.DM.11G020640.1	-1.5742	7.25381	26.8438	2.2058e-07	0.000347957
Soltu.DM.06G015030.2	6.91739	2.27779	26.5821	2.52572e-07	0.000366589
Soltu.DM.04G004430.2	6.06864	1.46934	26.5012	2.63376e-07	0.000366589
Soltu.DM.06G016680.4	-5.31278	0.72391	25.2697	4.98491e-07	0.000655294
Soltu.DM.01G035220.1	-6.71932	1.97411	24.9808	5.79048e-07	0.000721128
Soltu.DM.06G034180.3	2.57195	5.61441	24.8783	6.10662e-07	0.000722474
Soltu.DM.05G008780.2	-5.19432	0.514618	23.772	1.08448e-06	0.00122195
Soltu.DM.01G026760.4	6.17963	2.15016	23.0855	1.54953e-06	0.00166659
Soltu.DM.04G027320.1	-0.835456	7.8297	22.8816	1.72298e-06	0.00177257
Soltu.DM.01G047610.4	4.94146	0.420689	22.7716	1.82446e-06	0.00179876
Soltu.DM.02G031500.6	6.41559	1.7922	21.4265	3.6766e-06	0.00347982
Soltu.DM.11G021060.1	-4.5143	0.842325	20.52	5.90121e-06	0.00537055
Soltu.DM.03G016850.4	-4.25474	0.869925	20.4187	6.22202e-06	0.00545279
Soltu.DM.06G025010.2	6.23379	1.61714	20.2211	6.89866e-06	0.00582986
Soltu.DM.06G019650.2	-5.50602	3.28625	20.0256	7.64135e-06	0.00603634
Soltu.DM.02G018080.1	-0.936925	6.70232	20.0226	7.65321e-06	0.00603634
Soltu.DM.02G018820.1	4.66233	1.68037	19.6834	9.13919e-06	0.00684006
Soltu.DM.09G031090.2	5.08425	2.23964	19.6603	9.25035e-06	0.00684006
Soltu.DM.08G000140.1	4.58723	1.25038	19.1808	1.18904e-05	0.00852576
Soltu.DM.01G051420.1	6.53672	1.90767	18.8502	1.41397e-05	0.00960393
Soltu.DM.04G006560.1	-4.49786	-0.105598	18.8413	1.42058e-05	0.00960393
Soltu.DM.01G051260.2	0.885137	7.44116	18.7026	1.52777e-05	0.00991337
Soltu.DM.01G037020.1	4.59595	0.117167	18.6588	1.56324e-05	0.00991337
Soltu.DM.06G001130.4	-4.55529	1.28117	18.624	1.59204e-05	0.00991337
Soltu.DM.02G010000.3	5.92755	1.32965	18.5602	1.64621e-05	0.00992392
Soltu.DM.08G012590.1	4.47682	0.00979626	18.5242	1.67761e-05	0.00992392
Soltu.DM.06G026220.1	-1.28308	5.84724	17.7331	2.54169e-05	0.0146687
Soltu.DM.01G032610.2	-4.21522	-0.366938	17.4106	3.01137e-05	0.0169655
Soltu.DM.02G034170.3	4.79553	2.0106	17.3616	3.09008e-05	0.0170041
Soltu.DM.04G034200.3	-4.67042	0.0280853	17.2458	3.28417e-05	0.0176614
Soltu.DM.08G028660.3	5.10168	2.40381	17.1798	3.40033e-05	0.0178797
Soltu.DM.09G027030.1	6.50247	4.49991	16.8188	4.11233e-05	0.0211534
Soltu.DM.08G010200.1	4.31011	-0.0190655	16.7355	4.29699e-05	0.0212993
Soltu.DM.03G013410.1	4.28587	1.53873	16.725	4.3207e-05	0.0212993
Soltu.DM.06G021870.2	-0.767013	7.26628	16.4351	5.03447e-05	0.0243114
Soltu.DM.03G010490.2	0.966955	6.35334	16.3887	5.15928e-05	0.0244158
Soltu.DM.01G044180.1	-1.67722	6.57746	16.2612	5.51817e-05	0.0256021
Soltu.DM.04G002760.1	-3.86672	-0.403257	16.224	5.6278e-05	0.0256087
Soltu.DM.09G000480.3	-1.06749	7.48033	16.0777	6.07945e-05	0.0271419
Soltu.DM.05G022910.1	1.64991	4.25138	15.9189	6.61164e-05	0.0289712
Soltu.DM.09G031670.2	5.75518	2.42935	15.5578	8.00222e-05	0.034427
Soltu.DM.02G027850.1	-1.1734	6.66355	15.1332	0.000100188	0.0423329
Soltu.DM.05G001390.1	-3.85667	-0.657501	14.9639	0.000109586	0.0454917
Soltu.DM.08G027980.3	1.39618	4.9144	14.8392	0.000117077	0.0477634
Soltu.DM.08G005440.4	-3.96377	1.87742	14.7374	0.000123572	0.0495586

## Sheet: PR_24h_CvsSss
gene	logFC	logCPM	LR	PValue	FDR
Soltu.DM.04G035210.2	-9.71065	5.64131	88.3888	5.37749e-21	1.14191e-16
Soltu.DM.08G027500.2	-9.15803	5.06294	69.8561	6.37926e-17	6.77318e-13
Soltu.DM.04G000960.1	-9.1143	5.02096	67.8978	1.72194e-16	1.21885e-12
Soltu.DM.08G006080.1	8.96778	4.9594	65.5968	5.53285e-16	2.93725e-12
Soltu.DM.04G034870.1	8.96366	4.9552	64.3787	1.02661e-15	4.36001e-12
Soltu.DM.06G008090.4	-8.45021	5.0986	62.9888	2.07886e-15	7.35742e-12
Soltu.DM.04G034870.2	-8.94206	4.84852	60.8015	6.31309e-15	1.7795e-11
Soltu.DM.02G011130.2	-9.01303	5.67859	60.6832	6.70401e-15	1.7795e-11
Soltu.DM.01G046080.1	8.75152	4.74732	56.34	6.09639e-14	1.43841e-10
Soltu.DM.09G023310.1	-8.28304	5.0078	54.0165	1.98817e-13	4.22188e-10
Soltu.DM.11G005130.2	-8.80333	4.71097	53.7619	2.26319e-13	4.36899e-10
Soltu.DM.09G028450.1	8.16679	4.91137	53.2189	2.98373e-13	4.94813e-10
Soltu.DM.04G011620.3	-8.74376	4.65185	53.1892	3.02923e-13	4.94813e-10
Soltu.DM.08G027500.1	8.78361	4.77526	52.2421	4.90617e-13	7.03802e-10
Soltu.DM.01G042900.3	8.68695	4.67944	52.2162	4.97152e-13	7.03802e-10
Soltu.DM.06G021110.2	-8.70186	4.61032	51.7141	6.41993e-13	8.52045e-10
Soltu.DM.09G029470.4	-8.85824	4.76559	51.3342	7.79083e-13	9.73166e-10
Soltu.DM.04G014290.2	-8.69325	4.60183	50.4647	1.21326e-12	1.4313e-09
Soltu.DM.02G010530.2	8.53801	4.53144	48.611	3.12107e-12	3.4882e-09
Soltu.DM.02G022440.5	8.88695	4.87709	47.4252	5.71434e-12	6.0672e-09
Soltu.DM.11G025880.3	-8.48923	4.39971	45.0926	1.87929e-11	1.90032e-08
Soltu.DM.05G006970.4	8.95216	4.9415	44.6576	2.34686e-11	2.26525e-08
Soltu.DM.01G051320.1	-8.46114	4.37194	43.6664	3.89394e-11	3.59512e-08
Soltu.DM.02G023980.1	8.36755	4.36195	43.0404	5.36209e-11	4.74433e-08
Soltu.DM.11G019010.2	8.28096	4.27595	40.6352	1.8347e-10	1.5584e-07
Soltu.DM.04G011620.1	8.23984	4.23515	39.7146	2.93922e-10	2.40055e-07
Soltu.DM.01G033050.2	-8.24066	4.15393	37.6574	8.43283e-10	6.63227e-07
Soltu.DM.06G014820.4	7.96621	4.15751	37.0046	1.1785e-09	8.73266e-07
Soltu.DM.04G024050.2	-8.18315	4.09706	36.9814	1.19259e-09	8.73266e-07
Soltu.DM.02G028350.3	8.10491	4.10139	36.8546	1.27279e-09	9.0092e-07
Soltu.DM.09G005070.1	8.10391	4.10038	36.7392	1.35039e-09	9.25018e-07
Soltu.DM.09G028450.2	-8.3718	4.28391	35.9006	2.07647e-09	1.3479e-06
Soltu.DM.01G001570.3	8.06126	4.05815	35.8836	2.09468e-09	1.3479e-06
Soltu.DM.03G021050.1	-8.1024	4.04261	35.8163	2.16827e-09	1.35421e-06
Soltu.DM.11G017240.2	8.06595	4.0627	35.4885	2.56561e-09	1.55659e-06
Soltu.DM.05G023940.1	-8.10907	4.0239	35.4099	2.67126e-09	1.57567e-06
Soltu.DM.11G025370.3	-8.18152	4.09562	34.9677	3.35216e-09	1.92387e-06
Soltu.DM.04G031530.5	8.35133	4.34443	34.7157	3.81549e-09	2.13216e-06
Soltu.DM.01G003580.4	8.09452	4.09069	34.5466	4.16178e-09	2.26604e-06
Soltu.DM.08G000520.1	3.12226	5.84422	34.4014	4.48392e-09	2.3804e-06
Soltu.DM.09G012800.3	7.98758	3.98516	34.297	4.73119e-09	2.45041e-06
Soltu.DM.08G003360.2	-8.4108	4.40074	34.0656	5.32858e-09	2.69255e-06
Soltu.DM.04G025900.1	7.45723	4.42791	34.0209	5.4523e-09	2.69255e-06
Soltu.DM.01G036240.1	8.04922	4.05861	33.807	6.08605e-09	2.93721e-06
Soltu.DM.03G024430.2	-8.11728	4.03218	33.5734	6.86232e-09	3.23825e-06
Soltu.DM.09G017050.1	7.95598	3.9538	33.2949	7.91897e-09	3.65564e-06
Soltu.DM.11G017080.2	-8.03193	3.9479	32.6352	1.11184e-08	5.02339e-06
Soltu.DM.06G012100.4	7.99273	3.98987	32.5563	1.15787e-08	5.12238e-06
Soltu.DM.05G024010.3	7.91439	3.91255	32.0805	1.47915e-08	6.41016e-06
Soltu.DM.02G025010.3	-7.8933	3.81108	30.6692	3.05982e-08	1.29951e-05
Soltu.DM.04G024050.1	7.78235	3.7821	30.0602	4.18831e-08	1.73832e-05
Soltu.DM.02G008300.2	-7.85793	3.77637	30.0288	4.25677e-08	1.73832e-05
Soltu.DM.01G044670.2	-7.79377	3.74653	29.9251	4.49063e-08	1.79922e-05
Soltu.DM.04G011580.1	7.72171	3.72228	29.3439	6.06083e-08	2.38336e-05
Soltu.DM.01G027960.1	8.32394	4.31611	29.1018	6.86749e-08	2.65148e-05
Soltu.DM.03G024430.1	7.69074	3.69174	28.9267	7.51682e-08	2.85035e-05
Soltu.DM.01G034710.1	7.71172	3.71224	28.4692	9.52022e-08	3.5467e-05
Soltu.DM.11G025370.4	7.87099	3.86882	28.1126	1.14459e-07	4.1906e-05
Soltu.DM.05G000130.3	-7.72725	3.64788	27.9716	1.2311e-07	4.43091e-05
Soltu.DM.05G021560.1	7.91132	3.90826	26.7609	2.30246e-07	8.1488e-05
Soltu.DM.02G008300.1	7.53182	3.53505	26.5128	2.61795e-07	9.11347e-05
Soltu.DM.01G040750.2	7.98166	3.97748	26.3853	2.79662e-07	9.57844e-05
Soltu.DM.04G007390.4	-8.90658	4.81499	26.3154	2.89965e-07	9.77366e-05
Soltu.DM.08G005480.1	1.57714	7.96539	26.1804	3.10956e-07	0.000103174
Soltu.DM.06G010940.2	-7.6012	4.04745	26.1395	3.17627e-07	0.000103766
Soltu.DM.03G015660.1	-7.73026	3.65061	26.1008	3.24057e-07	0.000104263
Soltu.DM.06G014170.2	-7.54107	3.46556	25.795	3.79666e-07	0.000120331
Soltu.DM.01G009930.2	7.49904	3.50269	25.7325	3.92164e-07	0.000120471
Soltu.DM.08G024720.1	-7.54169	3.46518	25.7161	3.9551e-07	0.000120471
Soltu.DM.06G024050.2	7.49203	3.49578	25.7082	3.97126e-07	0.000120471
Soltu.DM.11G000090.2	7.51231	3.51557	25.2583	5.01435e-07	0.000147781
Soltu.DM.02G018800.1	7.43808	3.44279	25.2511	5.03297e-07	0.000147781
Soltu.DM.01G044670.1	7.43521	3.44477	25.2331	5.08029e-07	0.000147781
Soltu.DM.03G013610.1	7.77242	3.77097	25.0611	5.55415e-07	0.000159382
Soltu.DM.04G035150.1	7.41631	3.42137	24.9785	5.79739e-07	0.000164143
Soltu.DM.04G000960.5	7.40852	3.41371	24.8177	6.30155e-07	0.00017607
Soltu.DM.03G003390.1	7.44413	3.44858	24.7468	6.53778e-07	0.000178329
Soltu.DM.01G000010.6	7.51397	3.51707	24.7431	6.55035e-07	0.000178329
Soltu.DM.11G004840.2	7.49367	3.49712	24.6245	6.96588e-07	0.000187241
Soltu.DM.04G005260.2	7.67297	3.67314	24.5976	7.06395e-07	0.000187504
Soltu.DM.08G015410.1	1.67938	7.72475	24.5121	7.38444e-07	0.000193591
Soltu.DM.02G027480.2	-7.64095	3.56278	24.3289	8.12118e-07	0.000210309
Soltu.DM.05G004550.1	7.3618	3.36778	24.2663	8.38933e-07	0.000214635
Soltu.DM.02G029720.2	7.70359	3.70295	23.9876	9.69567e-07	0.000245104
Soltu.DM.01G050760.2	-7.4058	3.33206	23.4629	1.27348e-06	0.000318146
Soltu.DM.01G039850.2	-7.77814	3.69792	23.3617	1.34226e-06	0.00033143
Soltu.DM.04G008420.2	7.28421	3.29157	23.2721	1.40627e-06	0.000343244
Soltu.DM.01G031240.1	2.47379	6.8939	23.1379	1.5079e-06	0.000363866
Soltu.DM.03G022610.2	7.29257	3.29965	22.8623	1.74031e-06	0.000415231
Soltu.DM.09G029470.6	7.83077	3.8299	22.7662	1.82953e-06	0.000423039
Soltu.DM.08G015430.4	7.31963	3.32609	22.7577	1.83764e-06	0.000423039
Soltu.DM.06G011400.2	-7.35913	3.28611	22.7481	1.84686e-06	0.000423039
Soltu.DM.11G005130.1	3.32031	5.31518	22.742	1.85273e-06	0.000423039
Soltu.DM.06G028050.3	7.23891	3.24714	22.707	1.88677e-06	0.000426228
Soltu.DM.09G015150.2	8.22596	4.21739	22.3643	2.25522e-06	0.000499438
Soltu.DM.06G015770.2	-7.25425	3.18348	22.3621	2.25788e-06	0.000499438
Soltu.DM.01G047710.1	7.41763	3.42181	22.3401	2.28386e-06	0.000499977
Soltu.DM.09G027320.3	-7.47979	3.40494	22.3135	2.31578e-06	0.000501791
Soltu.DM.06G002160.4	7.23246	3.2407	22.2547	2.38776e-06	0.000512162
Soltu.DM.11G013420.2	7.09437	3.23396	22.1095	2.57539e-06	0.000546883
Soltu.DM.09G002210.1	7.21274	3.22138	22.0695	2.62956e-06	0.000552858
Soltu.DM.02G028350.2	-6.78981	4.28388	21.86	2.93289e-06	0.000610588
Soltu.DM.02G013890.1	7.23524	3.24318	21.4852	3.56571e-06	0.000733372
Soltu.DM.04G026360.1	6.8876	3.15881	21.4545	3.62324e-06	0.000733372
Soltu.DM.01G018980.2	7.51698	3.51902	21.4529	3.62628e-06	0.000733372
Soltu.DM.03G025300.1	7.10498	3.11597	21.3985	3.7306e-06	0.000747352
Soltu.DM.01G022050.1	7.10145	3.11252	21.3664	3.79367e-06	0.000752884
Soltu.DM.08G017820.4	-7.48948	3.41404	21.2584	4.01354e-06	0.000789143
Soltu.DM.04G032800.1	7.07891	3.09047	21.1321	4.28682e-06	0.000835143
Soltu.DM.01G027280.1	-7.26047	3.18997	20.9309	4.7615e-06	0.00091502
Soltu.DM.05G002260.1	7.07971	3.09119	20.9223	4.78301e-06	0.00091502
Soltu.DM.01G048990.3	-7.34486	3.27271	20.8961	4.8489e-06	0.000919343
Soltu.DM.03G020310.1	7.19183	3.20046	20.8053	5.08425e-06	0.000955435
Soltu.DM.08G018430.2	7.28334	3.28994	20.7152	5.32914e-06	0.000984833
Soltu.DM.11G011280.2	7.1088	3.11949	20.7136	5.33345e-06	0.000984833
Soltu.DM.03G022870.1	-7.1179	3.05041	20.6841	5.41627e-06	0.000991504
Soltu.DM.09G002030.2	-7.12186	3.05405	20.6414	5.53864e-06	0.00100524
Soltu.DM.09G005580.2	-7.13581	3.06799	20.5586	5.78348e-06	0.00104078
Soltu.DM.08G014620.2	7.04267	3.05496	20.4996	5.96432e-06	0.00106431
Soltu.DM.08G022190.1	7.31257	3.31845	20.4781	6.03166e-06	0.00106735
Soltu.DM.01G024500.2	7.01562	3.02856	20.4508	6.11834e-06	0.00107374
Soltu.DM.05G022630.2	7.09568	3.10651	20.3642	6.4015e-06	0.00111423
Soltu.DM.01G045670.3	7.05946	3.0712	20.3219	6.54457e-06	0.00112987
Soltu.DM.01G001990.3	-7.06533	2.99889	20.248	6.80244e-06	0.00116492
Soltu.DM.01G010370.2	-7.40094	3.32719	20.2109	6.93552e-06	0.00117821
Soltu.DM.01G027400.2	7.32289	3.32842	20.094	7.37271e-06	0.00124254
Soltu.DM.05G020190.3	7.00431	3.01746	20.0735	7.45227e-06	0.00124605
Soltu.DM.11G025320.2	-7.07042	3.00383	19.8632	8.31864e-06	0.00138005
Soltu.DM.03G025220.3	6.95478	2.96913	19.691	9.10274e-06	0.00148936
Soltu.DM.02G010530.1	-3.56767	5.13168	19.6879	9.11782e-06	0.00148936
Soltu.DM.02G003070.2	-7.03815	2.97281	19.2674	1.13633e-05	0.00184082
Soltu.DM.05G022940.1	-6.96142	2.89962	19.254	1.14428e-05	0.00184082
Soltu.DM.09G023250.2	-6.96604	2.90209	19.1993	1.17755e-05	0.0018801
Soltu.DM.11G008090.2	7.23626	3.24562	19.1048	1.23735e-05	0.00195593
Soltu.DM.02G016930.1	6.92112	2.9362	19.0954	1.24347e-05	0.00195593
Soltu.DM.06G001680.1	6.81265	2.83074	18.811	1.44331e-05	0.00225358
Soltu.DM.01G040860.3	6.84933	2.86629	18.783	1.46469e-05	0.00227027
Soltu.DM.08G015720.2	-7.07179	3.00579	18.7523	1.48847e-05	0.00228959
Soltu.DM.01G032580.3	-6.94196	2.87863	18.7392	1.49872e-05	0.00228959
Soltu.DM.01G032820.3	-8.25284	4.16714	18.7248	1.51004e-05	0.00229041
Soltu.DM.06G004980.1	-7.14458	3.07624	18.7024	1.52792e-05	0.00230086
Soltu.DM.04G034510.1	6.85455	2.87132	18.6891	1.5386e-05	0.00230086
Soltu.DM.09G024850.6	6.79848	2.81692	18.6301	1.58698e-05	0.00235661
Soltu.DM.08G029240.2	-7.63075	3.55309	18.6016	1.61089e-05	0.0023755
Soltu.DM.06G020020.2	6.8068	2.82501	18.5877	1.62267e-05	0.00237636
Soltu.DM.05G020280.2	6.80444	2.8227	18.5503	1.65482e-05	0.00240686
Soltu.DM.04G019420.1	6.83384	2.85115	18.5035	1.69593e-05	0.00244987
Soltu.DM.01G044900.2	7.06871	3.0796	18.3744	1.81478e-05	0.00260384
Soltu.DM.04G004650.3	7.56572	3.56575	18.3232	1.8642e-05	0.0026568
Soltu.DM.03G014910.1	6.78359	2.8024	18.2506	1.93662e-05	0.00274161
Soltu.DM.05G016400.1	6.73651	2.75671	18.1393	2.05321e-05	0.00288741
Soltu.DM.01G036850.1	-6.76566	3.69319	18.1182	2.07607e-05	0.00290035
Soltu.DM.01G001990.5	-6.84321	2.78259	18.0383	2.16503e-05	0.00300486
Soltu.DM.03G024150.3	-6.76474	2.70663	17.9869	2.22427e-05	0.00305906
Soltu.DM.08G010440.1	-6.76653	2.70838	17.9796	2.23289e-05	0.00305906
Soltu.DM.04G019880.6	-6.75674	2.69888	17.9165	2.30811e-05	0.00314184
Soltu.DM.11G009780.2	6.86791	2.92008	17.8979	2.33083e-05	0.00315256
Soltu.DM.01G032580.2	-6.8339	2.77405	17.8218	2.42583e-05	0.00326028
Soltu.DM.02G009280.2	6.80004	2.81806	17.7905	2.46618e-05	0.00329367
Soltu.DM.06G004980.2	6.83577	2.85283	17.7668	2.49705e-05	0.00331405
Soltu.DM.04G008860.1	1.30338	9.66814	17.6696	2.62788e-05	0.00345155
Soltu.DM.05G021580.2	7.83898	3.83412	17.6658	2.63316e-05	0.00345155
Soltu.DM.05G019430.4	-6.71699	2.6603	17.6419	2.66647e-05	0.00347378
Soltu.DM.11G024340.1	6.72418	2.74449	17.5964	2.73112e-05	0.0035363
Soltu.DM.06G028730.1	6.79623	2.81436	17.4787	2.9054e-05	0.00373916
Soltu.DM.01G042860.2	7.19617	3.2036	17.4652	2.92611e-05	0.00374313
Soltu.DM.02G024950.2	6.88739	2.90266	17.4396	2.96583e-05	0.00377122
Soltu.DM.01G023450.3	6.73722	2.75715	17.4077	3.01604e-05	0.00381224
Soltu.DM.08G024720.2	6.62901	2.65322	17.3602	3.09234e-05	0.00388555
Soltu.DM.03G001870.1	6.65814	2.68052	17.3354	3.13288e-05	0.00391334
Soltu.DM.03G004120.2	6.67756	2.7123	17.3032	3.18647e-05	0.00395539
Soltu.DM.04G027250.1	1.53146	7.82305	17.2794	3.22668e-05	0.00395539
Soltu.DM.01G048900.1	-7.10961	3.04309	17.2739	3.23607e-05	0.00395539
Soltu.DM.09G029040.2	7.30322	3.30793	17.2709	3.24105e-05	0.00395539
Soltu.DM.11G021450.11	7.80165	3.79721	17.2118	3.34356e-05	0.00405693
Soltu.DM.09G017260.2	6.60261	2.62685	17.2011	3.36247e-05	0.00405693
Soltu.DM.04G011060.1	6.59647	2.62086	17.1072	3.53285e-05	0.00423842
Soltu.DM.05G004550.2	-7.03778	2.97301	16.9137	3.91188e-05	0.00466679
Soltu.DM.02G014290.1	5.90628	4.77365	16.8729	3.99674e-05	0.00473771
Soltu.DM.03G007440.1	6.67933	2.70091	16.8638	4.01595e-05	0.00473771
Soltu.DM.03G003590.3	6.56187	2.5874	16.8354	4.07649e-05	0.00478256
Soltu.DM.02G006470.1	6.66878	2.69064	16.7089	4.35754e-05	0.0050842
Soltu.DM.06G017290.2	5.95863	3.21824	16.6844	4.41424e-05	0.0051222
Soltu.DM.09G007830.1	1.7459	8.01554	16.5932	4.63169e-05	0.00534532
Soltu.DM.01G000760.1	6.783	2.80113	16.4231	5.06646e-05	0.00581547
Soltu.DM.05G008070.2	6.65791	2.67985	16.4057	5.1132e-05	0.00583757
Soltu.DM.01G048070.1	6.53298	2.55938	16.3891	5.15808e-05	0.00585731
Soltu.DM.02G005820.1	6.80403	2.82149	16.3592	5.24021e-05	0.0059096
Soltu.DM.02G030960.4	6.02078	2.86144	16.3464	5.27558e-05	0.0059096
Soltu.DM.05G007080.2	6.27951	3.0586	16.3421	5.28761e-05	0.0059096
Soltu.DM.04G016640.4	6.49745	2.52503	16.3102	5.37733e-05	0.00597841
Soltu.DM.03G021000.2	6.66342	2.68527	16.2321	5.60354e-05	0.00619746
Soltu.DM.02G003070.1	6.45707	2.48609	16.1361	5.89505e-05	0.00648608
Soltu.DM.06G029140.3	6.60294	2.62676	16.0407	6.19957e-05	0.00678597
Soltu.DM.02G022920.1	2.52996	5.42729	15.9917	6.36205e-05	0.00692811
Soltu.DM.11G013180.4	6.57404	2.59881	15.9261	6.58636e-05	0.00713556
Soltu.DM.04G022660.1	6.40359	2.43459	15.9165	6.61976e-05	0.00713556
Soltu.DM.04G035610.1	6.44929	2.47856	15.8549	6.83877e-05	0.00733441
Soltu.DM.09G021700.2	6.52083	2.54745	15.8378	6.90099e-05	0.00736395
Soltu.DM.02G026990.1	-7.47771	3.40403	15.7858	7.09312e-05	0.00753112
Soltu.DM.04G014170.1	6.67922	2.70015	15.7745	7.13587e-05	0.00753882
Soltu.DM.01G035220.1	6.95318	2.96608	15.723	7.33286e-05	0.00770858
Soltu.DM.06G028080.1	-6.47058	2.42193	15.6968	7.4351e-05	0.00777755
Soltu.DM.01G043170.2	-6.42305	2.37653	15.6591	7.58459e-05	0.00789504
Soltu.DM.06G034860.1	-6.44153	2.39441	15.6362	7.67712e-05	0.00795238
Soltu.DM.08G026770.2	-6.57662	2.52503	15.6241	7.72629e-05	0.00796445
Soltu.DM.01G033360.1	6.61336	2.63643	15.6092	7.78741e-05	0.00798868
Soltu.DM.08G005390.3	6.34921	2.38227	15.5984	7.8319e-05	0.00799569
Soltu.DM.09G022180.1	-6.40216	2.36354	15.5731	7.93764e-05	0.00806487
Soltu.DM.08G010440.5	-7.11384	3.04633	15.5574	8.00376e-05	0.00809332
Soltu.DM.08G027300.1	2.39275	5.34537	15.5189	8.16845e-05	0.00818393
Soltu.DM.05G006930.2	6.64228	2.66454	15.5157	8.1824e-05	0.00818393
Soltu.DM.01G048740.3	7.1515	3.1592	15.5095	8.20898e-05	0.00818393
Soltu.DM.04G006870.4	-6.70164	2.64514	15.4975	8.26155e-05	0.00819785
Soltu.DM.01G051320.2	5.56242	3.77196	15.4867	8.30893e-05	0.00820652
Soltu.DM.02G022900.2	6.38474	2.41634	15.4184	8.61476e-05	0.00846919
Soltu.DM.04G024310.1	6.37173	2.40384	15.4004	8.69702e-05	0.00850949
Soltu.DM.06G015120.2	6.31662	2.35093	15.392	8.7359e-05	0.00850949
Soltu.DM.01G042360.5	6.22077	2.41868	15.3756	8.81172e-05	0.00854415
Soltu.DM.04G036520.2	6.54937	2.57477	15.3547	8.90977e-05	0.00857911
Soltu.DM.11G008880.2	6.33132	2.36513	15.3507	8.92857e-05	0.00857911
Soltu.DM.01G001500.2	-6.39056	2.34488	15.2533	9.40104e-05	0.00899239
Soltu.DM.08G027200.2	-7.62327	3.5472	15.2157	9.59038e-05	0.00913237
Soltu.DM.04G029110.2	6.3237	2.35756	15.1999	9.67072e-05	0.00916776
Soltu.DM.01G015980.1	6.3173	2.3523	15.1883	9.7303e-05	0.00917608
Soltu.DM.11G020460.3	6.28671	2.32214	15.1814	9.76592e-05	0.00917608
Soltu.DM.01G005810.1	6.32883	2.36247	15.1728	9.81057e-05	0.00917743
Soltu.DM.04G027660.1	1.55981	7.71231	15.1534	9.9122e-05	0.00923182
Soltu.DM.08G004830.2	6.27054	2.30666	15.0933	0.000102327	0.00946102
Soltu.DM.05G022500.2	6.34733	2.38029	15.0894	0.000102537	0.00946102
Soltu.DM.02G031280.1	6.26385	2.30022	15.0771	0.000103209	0.00946102
Soltu.DM.01G032480.1	6.6489	2.67075	15.0742	0.000103365	0.00946102
Soltu.DM.05G006720.3	6.26207	2.29853	15.0483	0.000104794	0.00955063
Soltu.DM.06G026210.1	6.30188	2.33667	15.0158	0.000106614	0.00963567
Soltu.DM.02G032520.2	-6.42707	2.37993	15.013	0.000106772	0.00963567
Soltu.DM.03G014910.2	-6.29578	2.25402	15.0074	0.000107088	0.00963567
Soltu.DM.02G027850.1	1.47624	7.10656	14.9192	0.000112217	0.0100546
Soltu.DM.09G019990.1	6.22821	2.26602	14.8664	0.000115402	0.0102686
Soltu.DM.02G020030.6	6.49964	2.53432	14.8636	0.000115573	0.0102686
Soltu.DM.01G041450.5	-6.36177	2.31714	14.8481	0.000116527	0.0103102
Soltu.DM.02G004740.3	6.75417	2.77251	14.8227	0.000118107	0.0104067
Soltu.DM.01G039870.3	6.226	2.26393	14.8043	0.000119261	0.0104649
Soltu.DM.09G002050.1	6.24176	2.279	14.7855	0.000120461	0.0105267
Soltu.DM.01G037770.2	6.37477	2.40649	14.7634	0.00012188	0.010607
Soltu.DM.02G025010.2	6.3229	2.35667	14.6413	0.000130033	0.0112687
Soltu.DM.09G018110.4	-6.22345	2.18477	14.6339	0.000130543	0.0112687
Soltu.DM.01G036390.2	6.16678	2.20721	14.54	0.000137219	0.0117969
Soltu.DM.05G018190.1	6.16341	2.20399	14.5207	0.000138625	0.0118644
Soltu.DM.02G027480.1	3.83717	4.41812	14.5058	0.000139725	0.0118644
Soltu.DM.01G048810.2	6.15956	2.20031	14.501	0.000140088	0.0118644
Soltu.DM.02G022560.1	-6.26105	2.22051	14.4966	0.000140414	0.0118644
Soltu.DM.06G028080.2	6.16645	2.20685	14.4915	0.000140797	0.0118644
Soltu.DM.03G022720.3	-6.6994	2.64435	14.4808	0.000141595	0.0118845
Soltu.DM.01G015840.1	6.21643	2.25464	14.4496	0.00014396	0.0119875
Soltu.DM.02G010230.2	6.44784	2.47659	14.4472	0.000144143	0.0119875
Soltu.DM.09G023050.2	6.44711	2.47589	14.4423	0.000144516	0.0119875
Soltu.DM.01G033100.2	6.14348	2.18493	14.4016	0.00014768	0.0122023
Soltu.DM.04G008120.1	6.22283	2.26058	14.3696	0.000150205	0.0123628
Soltu.DM.04G028650.1	6.14288	2.18434	14.3249	0.000153816	0.012584
Soltu.DM.04G012230.1	3.02344	5.91596	14.3192	0.000154281	0.012584
Soltu.DM.08G005280.3	-6.16785	2.13146	14.3028	0.000155636	0.012584
Soltu.DM.02G034620.5	-8.15804	4.07379	14.3006	0.000155817	0.012584
Soltu.DM.05G011970.3	6.12317	2.16552	14.293	0.000156442	0.012584
Soltu.DM.02G028390.4	-6.19672	2.15896	14.292	0.000156526	0.012584
Soltu.DM.04G034220.2	-3.72501	4.74277	14.2859	0.000157041	0.012584
Soltu.DM.01G025140.1	-7.57248	3.49743	14.2568	0.000159484	0.0127263
Soltu.DM.05G010100.4	6.25944	2.29571	14.2505	0.000160015	0.0127263
Soltu.DM.09G027700.1	1.14197	10.1222	14.2376	0.000161122	0.0127665
Soltu.DM.02G033900.6	6.70954	2.72872	14.2205	0.000162591	0.012835
Soltu.DM.02G012030.1	6.11011	2.15299	14.212	0.000163324	0.0128451
Soltu.DM.03G016080.1	5.88202	3.0263	14.2036	0.000164055	0.012855
Soltu.DM.01G023360.1	-6.53979	2.48852	14.1856	0.000165635	0.0129311
Soltu.DM.05G020280.1	-6.29691	2.25578	14.1685	0.000167142	0.0129461
Soltu.DM.04G011060.2	-6.32535	2.28314	14.1672	0.000167263	0.0129461
Soltu.DM.03G021350.3	6.07116	2.5567	14.1574	0.00016813	0.0129461
Soltu.DM.01G048990.1	6.69476	2.71437	14.1559	0.000168266	0.0129461
Soltu.DM.01G025600.1	6.08779	2.13174	14.1164	0.000171842	0.0131735
Soltu.DM.11G022400.1	6.13417	2.17582	14.1087	0.000172543	0.0131796
Soltu.DM.01G027280.2	6.079	2.12335	14.0899	0.000174273	0.0132641
Soltu.DM.06G015830.1	6.14318	2.18453	14.0561	0.00017744	0.0134569
Soltu.DM.09G027320.2	7.06344	3.07267	14.0399	0.000178968	0.0135103
Soltu.DM.02G024400.1	6.21031	2.24842	14.0352	0.000179417	0.0135103
Soltu.DM.09G025570.2	-7.20689	3.13893	14.0018	0.00018264	0.0137045
Soltu.DM.01G036860.1	6.09228	2.13587	13.9859	0.000184187	0.0137719
Soltu.DM.06G004230.1	1.67833	6.70172	13.9735	0.000185401	0.013814
Soltu.DM.11G022980.3	-6.58091	2.52975	13.9598	0.000186766	0.0138671
Soltu.DM.01G023360.2	6.06462	2.10961	13.9338	0.000189363	0.0140109
Soltu.DM.02G024510.3	-6.34996	2.94925	13.8547	0.000197503	0.0145624
Soltu.DM.06G021090.1	-6.37363	2.3284	13.8181	0.000201392	0.0147127
Soltu.DM.05G001630.1	6.18989	2.2288	13.8173	0.000201468	0.0147127
Soltu.DM.02G015070.1	6.03872	2.08493	13.8159	0.00020162	0.0147127
Soltu.DM.09G004390.1	6.01357	2.06091	13.6976	0.000214723	0.0156152
Soltu.DM.02G033410.2	6.05412	2.09939	13.6888	0.00021574	0.0156356
Soltu.DM.01G031060.4	6.07462	2.11888	13.6774	0.000217051	0.0156771
Soltu.DM.03G003710.1	6.73506	2.75347	13.6606	0.000219001	0.0157294
Soltu.DM.03G008510.1	6.03737	2.08358	13.6528	0.00021991	0.0157294
Soltu.DM.01G000290.4	6.11417	2.1567	13.6521	0.000219996	0.0157294
Soltu.DM.08G004170.2	6.12704	2.16895	13.6288	0.000222742	0.0158722
Soltu.DM.01G002360.3	-6.22319	2.18526	13.6012	0.000226038	0.0160532
Soltu.DM.04G037180.1	1.56272	6.4441	13.5435	0.0002331	0.0164996
Soltu.DM.04G034760.3	5.40283	3.74634	13.5333	0.000234374	0.0165346
Soltu.DM.01G035570.2	5.98786	2.03638	13.4979	0.000238836	0.0167937
Soltu.DM.08G026660.2	6.16817	2.20788	13.4916	0.000239632	0.016794
Soltu.DM.02G031020.2	-6.81871	2.75878	13.4478	0.00024529	0.0170919
Soltu.DM.09G026670.1	1.37191	7.36714	13.4463	0.000245492	0.0170919
Soltu.DM.11G021120.1	5.99851	2.04657	13.406	0.000250816	0.0174055
Soltu.DM.06G027850.1	-6.11824	2.16158	13.3725	0.000255335	0.0176614
Soltu.DM.09G004220.2	5.929	1.98057	13.3641	0.000256493	0.0176838
Soltu.DM.05G026640.2	6.45521	2.48317	13.357	0.000257464	0.0176933
Soltu.DM.01G039030.3	6.03904	2.08481	13.2772	0.000268652	0.0184026
Soltu.DM.03G015000.3	-5.94205	1.91664	13.2465	0.00027309	0.0186196
Soltu.DM.11G009780.1	-6.12453	2.08975	13.2432	0.000273573	0.0186196
Soltu.DM.04G003270.3	6.29015	2.32433	13.2335	0.000274988	0.0186561
Soltu.DM.03G024580.2	6.12392	2.16578	13.1945	0.000280767	0.0189875
Soltu.DM.02G017330.1	1.06144	9.55912	13.1872	0.000281865	0.0190013
Soltu.DM.09G025660.6	5.91562	1.96777	13.1736	0.000283916	0.0190789
Soltu.DM.05G000760.3	-6.06818	2.03714	13.1674	0.000284859	0.019082
Soltu.DM.09G020350.5	-6.77898	2.76528	13.1523	0.000287162	0.019156
Soltu.DM.03G020160.2	5.95449	2.0047	13.1484	0.000287768	0.019156
Soltu.DM.02G031530.1	-6.00044	1.97165	13.1405	0.000288983	0.0191767
Soltu.DM.05G027080.2	5.92843	1.97998	13.1145	0.000293019	0.019384
Soltu.DM.11G000990.2	6.07428	2.11845	13.0729	0.000299598	0.0197576
Soltu.DM.04G011540.5	5.87195	1.9265	13.0532	0.00030277	0.0198928
Soltu.DM.09G029290.3	-7.02012	2.95496	13.0447	0.000304137	0.0198928
Soltu.DM.05G000180.1	6.36007	2.39127	13.0428	0.000304458	0.0198928
Soltu.DM.09G001450.1	5.86954	1.92413	13.0201	0.00030816	0.0200729
Soltu.DM.08G017480.2	6.17017	2.2095	12.9984	0.000311753	0.0202449
Soltu.DM.11G010530.3	5.93361	1.98464	12.9739	0.00031587	0.0204497
Soltu.DM.09G027080.2	-5.93218	1.90763	12.9389	0.000321817	0.0207714
Soltu.DM.09G025820.2	5.83765	1.89401	12.9328	0.000322883	0.020777
Soltu.DM.05G017250.2	-5.99987	1.97102	12.906	0.000327526	0.0210121
Soltu.DM.11G018530.1	5.93188	1.98315	12.8588	0.000335887	0.0214512
Soltu.DM.02G024670.1	3.85932	4.13412	12.856	0.000336391	0.0214512
Soltu.DM.06G005060.3	6.42987	2.45856	12.8439	0.00033858	0.021464
Soltu.DM.08G013240.2	6.41538	2.44463	12.8431	0.000338728	0.021464
Soltu.DM.05G005040.3	5.82668	1.88365	12.8381	0.000339623	0.021464
Soltu.DM.08G028910.1	5.87921	1.9331	12.801	0.000346437	0.0218296
Soltu.DM.01G031090.1	-6.09208	2.0602	12.7444	0.000357075	0.0224129
Soltu.DM.06G033260.1	6.19214	2.23031	12.7357	0.000358737	0.0224129
Soltu.DM.08G030230.2	1.66331	6.00089	12.7351	0.00035886	0.0224129
Soltu.DM.01G040890.3	6.60338	2.62568	12.7061	0.000364466	0.0226954
Soltu.DM.04G031220.1	5.90661	1.95892	12.7007	0.00036552	0.0226954
Soltu.DM.01G031350.1	5.78172	1.84111	12.6339	0.000378811	0.0234521
Soltu.DM.06G012980.1	1.76103	5.89929	12.5768	0.000390571	0.0241098
Soltu.DM.06G034570.1	-5.94767	1.92264	12.5586	0.000394388	0.02424
Soltu.DM.06G022830.1	4.01028	3.64517	12.5559	0.000394963	0.02424
Soltu.DM.06G023680.1	5.93494	1.98591	12.548	0.000396635	0.0242725
Soltu.DM.09G005090.1	6.00807	2.05521	12.4425	0.00041967	0.0256083
Soltu.DM.03G007240.3	-6.10069	2.0686	12.3842	0.000432977	0.0263446
Soltu.DM.01G044350.3	5.71162	1.77509	12.3751	0.000435108	0.0263927
Soltu.DM.11G021450.7	-7.13944	3.07335	12.3701	0.000436253	0.0263927
Soltu.DM.11G022560.3	5.78174	1.84109	12.331	0.000445508	0.026876
Soltu.DM.09G009620.2	-5.98419	1.95598	12.296	0.000453926	0.0272989
Soltu.DM.09G023990.1	1.3549	7.32268	12.2912	0.000455088	0.0272989
Soltu.DM.03G021940.1	5.91475	1.96664	12.2346	0.000469119	0.0280612
Soltu.DM.05G022600.2	5.6818	1.74707	12.225	0.000471535	0.0281266
Soltu.DM.09G017110.2	5.94536	1.99527	12.2069	0.000476124	0.0283207
Soltu.DM.04G006870.1	5.86334	1.918	12.1969	0.000478697	0.0283942
Soltu.DM.02G031530.2	6.48367	2.50998	12.178	0.000483568	0.0286032
Soltu.DM.06G019380.1	-5.91269	2.2651	12.1727	0.000484935	0.0286044
Soltu.DM.08G007030.1	5.65388	1.72078	12.1273	0.000496879	0.0292278
Soltu.DM.02G024430.2	5.67013	1.73609	12.1034	0.000503311	0.0294676
Soltu.DM.01G041890.1	6.54952	2.57296	12.1018	0.000503731	0.0294676
Soltu.DM.03G015660.3	-6.05947	2.02753	12.0843	0.000508491	0.0296643
Soltu.DM.11G015860.1	1.57951	6.47026	12.0739	0.000511335	0.0296957
Soltu.DM.03G012000.2	6.26386	2.29891	12.0721	0.000511825	0.0296957
Soltu.DM.11G007900.2	5.64621	1.71354	12.0659	0.000513524	0.029713
Soltu.DM.06G032060.1	5.75592	1.81665	12.0367	0.000521633	0.0300257
Soltu.DM.04G036030.2	-6.85075	2.79203	12.0363	0.000521756	0.0300257
Soltu.DM.02G026870.1	-5.63299	1.62505	12.0289	0.000523814	0.0300626
Soltu.DM.08G029260.2	-5.63035	1.62247	11.9926	0.00053411	0.030571
Soltu.DM.06G002770.1	5.6396	1.70741	11.9628	0.000542738	0.0308352
Soltu.DM.02G006320.2	5.59223	1.66306	11.9599	0.000543576	0.0308352
Soltu.DM.03G002260.1	5.6596	1.72616	11.9577	0.000544227	0.0308352
Soltu.DM.04G019880.5	-5.63133	1.62331	11.9566	0.000544535	0.0308352
Soltu.DM.02G017810.4	5.60869	1.67838	11.9406	0.000549232	0.0309751
Soltu.DM.05G002190.2	-3.80264	4.49149	11.9383	0.000549923	0.0309751
Soltu.DM.09G008670.2	5.57972	1.65136	11.8909	0.000564078	0.0316883
Soltu.DM.06G028050.4	-5.05755	3.62436	11.8657	0.000571773	0.0320078
Soltu.DM.01G029930.1	5.56502	1.63761	11.8624	0.00057278	0.0320078
Soltu.DM.02G031610.1	6.35375	2.38493	11.8364	0.000580831	0.0323572
Soltu.DM.09G028890.3	1.62155	7.19832	11.8324	0.000582078	0.0323572
Soltu.DM.01G041450.2	5.60269	1.67281	11.7925	0.000594687	0.0329464
Soltu.DM.02G014300.4	5.54562	1.61949	11.7845	0.000597261	0.0329464
Soltu.DM.03G011280.2	-5.7333	1.71874	11.7843	0.000597333	0.0329464
Soltu.DM.01G031090.2	5.52985	1.60475	11.7438	0.000610447	0.0335076
Soltu.DM.08G025210.1	1.16763	7.09251	11.7432	0.000610663	0.0335076
Soltu.DM.04G017000.1	-5.5454	1.54317	11.7271	0.000615963	0.0336509
Soltu.DM.06G024440.3	5.52514	1.60034	11.7257	0.000616444	0.0336509
Soltu.DM.04G034260.1	5.56111	1.63379	11.7119	0.000621033	0.0338144
Soltu.DM.01G004560.3	-5.70107	1.68975	11.7007	0.000624782	0.0339316
Soltu.DM.06G034000.6	6.67239	2.69184	11.6854	0.000629929	0.0341238
Soltu.DM.11G023920.7	6.03563	2.08099	11.6333	0.000647819	0.0350036
Soltu.DM.08G026500.1	5.91715	1.9686	11.6224	0.00065162	0.0350369
Soltu.DM.09G011280.2	-5.70141	1.69014	11.6175	0.000653337	0.0350369
Soltu.DM.03G018890.3	5.71281	1.77592	11.6174	0.000653385	0.0350369
Soltu.DM.01G043370.3	5.49626	1.57331	11.5371	0.000682192	0.0364895
Soltu.DM.08G015100.2	5.65087	1.71749	11.529	0.000685182	0.0365574
Soltu.DM.06G010330.2	7.5782	3.575	11.5229	0.000687442	0.036586
Soltu.DM.11G026580.1	5.46164	1.54116	11.5032	0.000694776	0.0368839
Soltu.DM.02G023480.3	5.60416	1.67405	11.4846	0.000701755	0.0371025
Soltu.DM.09G007250.1	3.98521	3.44616	11.4829	0.000702387	0.0371025
Soltu.DM.08G028660.3	-5.75059	1.73663	11.4639	0.000709623	0.0373917
Soltu.DM.03G019220.1	5.42308	1.71894	11.4559	0.000712657	0.0374409
Soltu.DM.06G001930.1	-5.20958	1.9147	11.4522	0.000714083	0.0374409
Soltu.DM.05G006170.2	5.77509	1.83399	11.4079	0.000731332	0.0382508
Soltu.DM.09G022180.2	5.5145	1.59035	11.3787	0.000742926	0.0386618
Soltu.DM.02G010000.3	-6.03233	2.00159	11.3782	0.000743124	0.0386618
Soltu.DM.06G034780.3	5.77231	1.83175	11.3708	0.000746088	0.0386618
Soltu.DM.08G004910.1	-5.17093	2.31144	11.3698	0.000746471	0.0386618
Soltu.DM.01G000030.2	5.5871	1.65805	11.346	0.000756089	0.0390646
Soltu.DM.09G003650.2	5.41309	1.49611	11.2929	0.000778038	0.0401011
Soltu.DM.03G007240.5	5.78332	1.84207	11.2672	0.000788866	0.0405607
Soltu.DM.06G012070.2	5.49575	1.57283	11.2306	0.000804603	0.0412699
Soltu.DM.08G022990.1	-5.47579	1.47779	11.2083	0.000814335	0.0415908
Soltu.DM.02G017600.2	5.39091	1.4754	11.2073	0.000814775	0.0415908
Soltu.DM.05G005260.1	-5.22415	5.16109	11.1981	0.000818797	0.0416496
Soltu.DM.01G050200.2	6.38721	2.41671	11.1957	0.000819851	0.0416496
Soltu.DM.03G016600.1	2.67114	4.78853	11.1806	0.000826583	0.0418914
Soltu.DM.09G002320.1	-5.55405	1.55058	11.1582	0.000836595	0.0422978
Soltu.DM.03G025330.1	2.08818	5.22676	11.1522	0.00083933	0.0423263
Soltu.DM.06G027980.1	1.22065	6.90067	11.1482	0.000841144	0.0423263
Soltu.DM.02G030970.2	5.42446	1.50658	11.1347	0.00084729	0.0425248
Soltu.DM.04G028250.1	5.8244	1.88071	11.1307	0.000849095	0.0425248
Soltu.DM.11G022400.2	-5.45816	1.46137	11.1225	0.00085288	0.0426139
Soltu.DM.04G011420.2	5.51989	1.59525	11.1054	0.000860771	0.0429072
Soltu.DM.01G046930.1	1.30392	7.52797	11.0927	0.000866682	0.0431007
Soltu.DM.08G013100.2	5.37603	1.4617	11.0815	0.000871911	0.0432594
Soltu.DM.02G023240.1	5.52458	1.59921	10.9923	0.000914898	0.0452864
Soltu.DM.04G027270.1	2.00785	5.37894	10.9862	0.000917945	0.0453316
Soltu.DM.05G013990.2	-5.34636	1.3586	10.9401	0.000941033	0.0463639
Soltu.DM.03G008510.2	-5.26828	3.26782	10.8956	0.000963908	0.047381
Soltu.DM.03G011380.2	5.28551	1.37799	10.8755	0.000974473	0.0477897
Soltu.DM.08G002040.1	5.30127	1.39258	10.8591	0.000983106	0.048102
Soltu.DM.01G042060.1	5.67395	1.7386	10.8384	0.000994178	0.0484756
Soltu.DM.09G007020.1	5.62522	1.69299	10.8363	0.000995308	0.0484756
Soltu.DM.06G018790.2	5.53145	1.60588	10.824	0.00100193	0.0485746
Soltu.DM.02G034150.1	-5.48096	1.48235	10.8208	0.00100367	0.0485746
Soltu.DM.01G030940.2	5.45609	1.53578	10.8198	0.0010042	0.0485746
Soltu.DM.11G018570.1	5.28144	1.3743	10.8087	0.00101023	0.0486993
Soltu.DM.02G034200.1	1.19985	6.86277	10.8029	0.00101339	0.0486993
Soltu.DM.02G010880.2	5.26042	1.35493	10.8024	0.00101366	0.0486993
Soltu.DM.05G017300.3	-6.61941	2.56553	10.797	0.00101666	0.048733
Soltu.DM.06G019300.2	5.27616	1.36942	10.7743	0.00102921	0.0492234
Soltu.DM.05G002120.3	-5.26589	1.28404	10.7701	0.00103152	0.0492234
Soltu.DM.09G028640.4	5.39476	1.56853	10.7623	0.00103589	0.0492918
Soltu.DM.09G018110.5	5.59392	1.66368	10.7532	0.00104097	0.0492918
Soltu.DM.11G026620.2	1.39271	6.52591	10.7488	0.00104345	0.0492918
Soltu.DM.01G028390.1	5.4085	1.49161	10.7476	0.00104415	0.0492918
Soltu.DM.03G011380.1	-5.26227	1.28079	10.7469	0.00104456	0.0492918
Soltu.DM.11G011220.2	5.23356	1.33022	10.7186	0.00106062	0.0499385

## Sheet: RB_24h_CvsSss
gene	logFC	logCPM	LR	PValue	FDR
Soltu.DM.04G037140.2	8.47264	4.58954	34.5953	4.05888e-09	0.000104687
Soltu.DM.01G047710.4	-8.15695	3.57584	30.7043	3.00496e-08	0.00038752
Soltu.DM.03G015170.1	7.11422	3.24395	26.548	2.57071e-07	0.00221012
Soltu.DM.04G018280.2	-7.43316	2.86373	24.8983	6.04361e-07	0.00389692
Soltu.DM.04G037830.2	6.1179	2.26371	23.83	1.05231e-06	0.00542824
Soltu.DM.11G025590.6	-5.38178	0.997699	22.7669	1.82893e-06	0.00729607
Soltu.DM.04G010600.2	-7.3461	2.78016	22.528	2.07105e-06	0.00729607
Soltu.DM.01G023450.3	5.9501	2.10513	22.3577	2.26305e-06	0.00729607
Soltu.DM.03G017200.3	5.94338	2.09432	21.6379	3.29273e-06	0.00943624
Soltu.DM.02G030950.1	8.47811	4.60388	20.9417	4.73478e-06	0.0122119
Soltu.DM.01G005060.2	-8.26368	3.69236	20.1224	7.26407e-06	0.0170323
Soltu.DM.11G021450.3	6.3715	2.5199	19.0296	1.28708e-05	0.0276636

## Sheet: SH_24h_CvsSss
gene	logFC	logCPM	LR	PValue	FDR
Soltu.DM.01G042070.2	7.88418	4.85377	166.365	4.60438e-38	1.15726e-33
Soltu.DM.04G034310.3	6.23963	3.25649	65.231	6.66142e-16	8.3714e-12
Soltu.DM.02G033310.1	-8.37662	6.40994	59.2602	1.38142e-14	1.15735e-10
Soltu.DM.01G037540.1	-6.50484	4.54898	58.1779	2.39459e-14	1.39434e-10
Soltu.DM.02G033310.2	5.85997	4.22426	57.8887	2.77381e-14	1.39434e-10
Soltu.DM.03G020310.1	-6.24801	4.29498	56.8501	4.70323e-14	1.97018e-10
Soltu.DM.08G023500.1	-6.26527	4.31201	54.0078	1.99695e-13	7.17018e-10
Soltu.DM.01G027200.2	-6.08575	4.13448	51.4479	7.35243e-13	2.30995e-09
Soltu.DM.02G008300.1	-6.37985	4.42504	49.2116	2.29788e-12	6.4172e-09
Soltu.DM.11G006360.2	-6.15103	4.1988	47.9182	4.44385e-12	1.11692e-08
Soltu.DM.08G019590.4	5.56309	2.61172	46.6233	8.60293e-12	1.96569e-08
Soltu.DM.02G019150.1	-5.89719	3.94857	46.232	1.05047e-11	2.2002e-08
Soltu.DM.S001640.1	5.61062	2.6577	45.0818	1.88978e-11	3.65367e-08
Soltu.DM.11G023510.2	-6.07217	4.12112	44.9032	2.0702e-11	3.7166e-08
Soltu.DM.08G016980.3	-6.5513	4.63519	44.6161	2.39717e-11	4.01669e-08
Soltu.DM.02G012570.2	-6.68301	4.7388	44.4206	2.64889e-11	4.16108e-08
Soltu.DM.04G007390.5	-6.22007	4.26705	43.9344	3.39564e-11	5.02036e-08
Soltu.DM.11G008090.4	-6.68294	4.72518	40.6701	1.80219e-10	2.51646e-07
Soltu.DM.11G001840.3	5.08903	2.16785	39.081	4.06572e-10	5.37831e-07
Soltu.DM.11G022540.3	-6.89284	4.93265	36.0307	1.94229e-09	2.44088e-06
Soltu.DM.01G001790.2	-5.59085	3.64722	35.8137	2.1712e-09	2.59861e-06
Soltu.DM.03G015270.1	-5.7305	3.78435	35.1916	2.98813e-09	3.4138e-06
Soltu.DM.03G015280.2	-6.62881	4.67165	34.7639	3.72203e-09	4.06737e-06
Soltu.DM.01G034020.3	-5.76111	3.81431	33.8066	6.08708e-09	6.37469e-06
Soltu.DM.09G023050.3	5.2557	4.01739	33.3204	7.81588e-09	7.85777e-06
Soltu.DM.11G006360.1	5.78083	2.82738	33.1845	8.38157e-09	8.10239e-06
Soltu.DM.11G010240.2	4.75378	1.86174	32.2242	1.37367e-08	1.27874e-05
Soltu.DM.09G002320.3	-5.33744	3.39889	30.998	2.58297e-08	2.31858e-05
Soltu.DM.03G024630.2	5.33647	2.85824	30.8663	2.76425e-08	2.39574e-05
Soltu.DM.08G024710.2	4.52393	1.65208	30.6645	3.06719e-08	2.5697e-05
Soltu.DM.01G018980.2	4.84823	1.94802	30.345	3.61647e-08	2.93214e-05
Soltu.DM.02G023730.2	-5.49162	3.5495	29.7471	4.9224e-08	3.86624e-05
Soltu.DM.09G011280.2	5.06298	2.33132	29.401	5.88478e-08	4.48206e-05
Soltu.DM.01G018980.3	-4.94126	3.27792	29.2628	6.31969e-08	4.67174e-05
Soltu.DM.06G023780.2	-5.65067	3.70529	28.66	8.62688e-08	5.97996e-05
Soltu.DM.04G006170.3	-5.38863	3.44913	28.6291	8.76548e-08	5.97996e-05
Soltu.DM.09G020140.2	-5.06538	3.13343	28.6208	8.80316e-08	5.97996e-05
Soltu.DM.08G027060.2	-5.18894	3.25392	27.7443	1.38453e-07	9.1576e-05
Soltu.DM.05G020470.3	-5.34985	3.41136	27.5901	1.49941e-07	9.66314e-05
Soltu.DM.02G011850.7	-5.06267	3.13078	27.1759	1.85764e-07	0.000116725
Soltu.DM.04G028500.1	-5.51144	3.56854	27.0501	1.98247e-07	0.00012153
Soltu.DM.02G021450.2	-5.06009	3.1281	27.0027	2.03171e-07	0.000121583
Soltu.DM.11G012260.3	6.82944	3.84827	26.9418	2.09679e-07	0.00012256
Soltu.DM.06G023460.2	4.07083	1.71666	26.7761	2.28442e-07	0.000130492
Soltu.DM.02G019270.1	-5.27839	3.34074	26.532	2.59209e-07	0.000144777
Soltu.DM.06G020020.2	-5.60368	3.65919	25.8286	3.73109e-07	0.000201678
Soltu.DM.06G025660.7	3.848	1.06174	25.8079	3.77134e-07	0.000201678
Soltu.DM.09G031540.1	-5.62105	3.67598	25.1457	5.31592e-07	0.000278355
Soltu.DM.11G025880.3	-6.75749	4.79749	24.9693	5.82517e-07	0.000298796
Soltu.DM.02G011130.3	-4.87184	3.13434	24.7607	6.4908e-07	0.000326279
Soltu.DM.09G024500.2	-5.73335	3.78705	24.2293	8.55193e-07	0.000421459
Soltu.DM.01G037540.3	-6.64538	4.6874	24.071	9.28485e-07	0.00044878
Soltu.DM.06G029370.1	-4.84277	2.91683	24.0334	9.46813e-07	0.000449003
Soltu.DM.08G022450.3	-5.53445	3.59075	23.8701	1.0306e-06	0.000479689
Soltu.DM.04G037280.4	4.03083	2.00137	23.7499	1.097e-06	0.000501311
Soltu.DM.02G018510.3	-5.42589	3.49615	23.3799	1.3296e-06	0.000596754
Soltu.DM.05G026510.2	-4.95362	3.02403	23.3052	1.38223e-06	0.000606401
Soltu.DM.04G014230.3	-4.73297	2.81059	23.2606	1.41466e-06	0.000606401
Soltu.DM.03G019220.2	-5.46615	3.52365	23.2487	1.42348e-06	0.000606401
Soltu.DM.02G028570.2	4.21038	2.01138	23.0568	1.57285e-06	0.000658866
Soltu.DM.06G022990.2	-5.41776	3.47665	22.9439	1.66797e-06	0.000687259
Soltu.DM.02G027520.3	3.57675	0.836764	22.8941	1.71173e-06	0.000693913
Soltu.DM.06G029370.2	4.00699	2.2007	22.4841	2.11887e-06	0.00083213
Soltu.DM.02G006750.4	-4.6652	2.75279	22.4841	2.1189e-06	0.00083213
Soltu.DM.06G009870.2	4.07093	1.25832	21.9287	2.82964e-06	0.0010923
Soltu.DM.11G016740.1	-4.73251	2.98617	21.9019	2.8695e-06	0.0010923
Soltu.DM.02G028810.2	-4.88405	2.95651	21.8738	2.91177e-06	0.0010923
Soltu.DM.03G024560.2	-4.94376	3.01428	21.7093	3.17245e-06	0.00117259
Soltu.DM.03G006220.1	-4.9458	3.01605	21.6495	3.27304e-06	0.00118413
Soltu.DM.02G012470.3	-5.52321	3.57903	21.6227	3.31902e-06	0.00118413
Soltu.DM.09G024180.2	-5.21957	3.28262	21.6077	3.34499e-06	0.00118413
Soltu.DM.05G006810.1	3.31363	0.623809	21.5474	3.45188e-06	0.00120499
Soltu.DM.06G018030.3	3.37714	0.879377	21.4124	3.70362e-06	0.00127516
Soltu.DM.01G040890.3	4.97572	2.07057	21.3468	3.83258e-06	0.00130173
Soltu.DM.02G016090.1	-4.73954	3.82586	21.2695	3.99033e-06	0.00132131
Soltu.DM.05G024790.1	-4.68782	3.80933	21.2671	3.99537e-06	0.00132131
Soltu.DM.03G003710.1	-4.66786	2.74746	21.1176	4.31947e-06	0.00140994
Soltu.DM.08G029780.4	3.94137	3.18589	21.0633	4.44353e-06	0.00143184
Soltu.DM.05G026730.2	-4.62826	2.70966	20.996	4.60235e-06	0.00146397
Soltu.DM.04G003390.1	-4.96902	3.03843	20.9723	4.65973e-06	0.00146397
Soltu.DM.04G026070.2	3.4418	0.728498	20.8342	5.00801e-06	0.00155397
Soltu.DM.01G042050.3	-2.91376	5.32924	20.7816	5.1474e-06	0.00156067
Soltu.DM.05G003940.1	-4.90027	3.82741	20.7793	5.15379e-06	0.00156067
Soltu.DM.01G001900.2	-4.30487	4.09734	20.6657	5.46868e-06	0.00163631
Soltu.DM.01G041340.2	-4.99722	3.06564	20.4788	6.02964e-06	0.00176715
Soltu.DM.06G032530.4	-5.10433	4.78637	20.4734	6.04658e-06	0.00176715
Soltu.DM.01G015980.1	-5.13289	3.19858	20.2726	6.71557e-06	0.00193724
Soltu.DM.11G003150.2	-4.99127	3.05969	20.2536	6.78273e-06	0.00193724
Soltu.DM.06G017530.2	-5.45516	3.51265	20.0424	7.57439e-06	0.00213904
Soltu.DM.02G024250.2	-5.15406	3.21931	19.803	8.58463e-06	0.0023974
Soltu.DM.11G006010.4	3.64867	0.897168	19.4868	1.01299e-05	0.00279785
Soltu.DM.01G010110.2	3.13543	0.48628	19.4305	1.04329e-05	0.00285022
Soltu.DM.05G022050.3	-4.74402	2.82119	19.3267	1.10158e-05	0.0029771
Soltu.DM.11G022440.2	-5.86899	3.91847	19.2109	1.17043e-05	0.00312953
Soltu.DM.01G006330.1	2.74436	3.41966	18.9822	1.31944e-05	0.00349082
Soltu.DM.01G027120.2	3.33104	1.00171	18.8762	1.39481e-05	0.00365178
Soltu.DM.01G005960.4	3.95077	2.5732	18.827	1.43124e-05	0.00370853
Soltu.DM.11G020960.2	4.7371	1.85226	18.5753	1.63327e-05	0.00415597
Soltu.DM.04G030800.2	-5.48403	3.54396	18.5709	1.63699e-05	0.00415597
Soltu.DM.08G020110.3	3.46927	1.56487	18.5437	1.6605e-05	0.0041735
Soltu.DM.03G013740.2	-4.91799	3.02928	18.3371	1.85064e-05	0.00460535
Soltu.DM.05G026640.2	-5.51309	3.56837	18.2036	1.98508e-05	0.00489146
Soltu.DM.01G022170.2	3.28688	0.607317	18.1243	2.06945e-05	0.00504986
Soltu.DM.04G011620.3	4.86733	2.67092	18.0953	2.10124e-05	0.00507812
Soltu.DM.02G022570.2	-4.47614	2.5634	18.0533	2.14808e-05	0.0051419
Soltu.DM.04G035060.2	3.70455	0.944709	17.9586	2.25765e-05	0.00535318
Soltu.DM.04G013310.1	3.06856	0.435076	17.8525	2.38705e-05	0.00560711
Soltu.DM.02G031550.1	-4.77314	3.79584	17.7976	2.45694e-05	0.00571784
Soltu.DM.02G024580.3	3.18003	0.634715	17.7758	2.48519e-05	0.00573052
Soltu.DM.08G012880.2	3.46772	2.32447	17.6695	2.6281e-05	0.00600497
Soltu.DM.01G026760.3	-4.17337	2.98043	17.6045	2.71945e-05	0.00615772
Soltu.DM.01G034910.2	3.42903	1.51372	17.4754	2.91057e-05	0.00653163
Soltu.DM.11G025770.6	-5.19143	3.25407	17.3866	3.0497e-05	0.00677715
Soltu.DM.05G011990.1	-4.55751	2.64013	17.3716	3.0739e-05	0.00677715
Soltu.DM.06G018950.1	-4.50934	2.82142	17.2487	3.2792e-05	0.0071669
Soltu.DM.01G032600.2	-4.4811	2.56605	17.1006	3.54514e-05	0.00767627
Soltu.DM.04G026400.1	-4.8795	4.08528	17.0855	3.57334e-05	0.00767627
Soltu.DM.04G019270.2	-5.27031	3.33392	17.06	3.62166e-05	0.00771413
Soltu.DM.04G010620.3	-4.57795	2.81087	17.0223	3.69431e-05	0.00777509
Soltu.DM.08G022300.2	-4.03437	2.14138	17.0132	3.71215e-05	0.00777509
Soltu.DM.06G003530.1	-3.99391	2.10299	16.8101	4.13138e-05	0.00858167
Soltu.DM.02G007400.3	-4.52002	4.2374	16.7647	4.23121e-05	0.00871699
Soltu.DM.02G014870.1	2.87781	0.443599	16.7109	4.35302e-05	0.00889502
Soltu.DM.02G032040.1	2.9957	0.881423	16.6551	4.48302e-05	0.00908679
Soltu.DM.05G019300.2	-4.00221	2.11057	16.5973	4.6217e-05	0.00929295
Soltu.DM.08G002690.2	-4.03568	2.14194	16.518	4.81912e-05	0.009613
Soltu.DM.01G001390.1	-3.92944	4.76051	16.3623	5.23149e-05	0.0103534
Soltu.DM.05G025100.4	-4.39914	2.48748	16.3366	5.30289e-05	0.0104127
Soltu.DM.01G037640.3	3.48807	2.04657	16.2438	5.56921e-05	0.0108509
Soltu.DM.09G025460.2	-3.93507	2.04739	16.217	5.6484e-05	0.0109205
Soltu.DM.01G027390.4	4.45497	2.05591	16.058	6.14317e-05	0.0117864
Soltu.DM.02G031550.2	3.6664	2.46923	15.9622	6.46206e-05	0.0123044
Soltu.DM.06G013190.5	3.05738	1.1781	15.8959	6.69231e-05	0.012647
Soltu.DM.03G014690.2	-4.92473	2.99334	15.7869	7.08912e-05	0.0132969
Soltu.DM.01G005170.1	2.6467	0.309068	15.7382	7.27419e-05	0.0135429
Soltu.DM.11G022730.3	-4.21257	2.30964	15.405	8.67563e-05	0.0159465
Soltu.DM.04G036560.1	-5.70376	3.75557	15.4015	8.6921e-05	0.0159465
Soltu.DM.05G006810.2	-4.14115	2.24397	15.3405	8.977e-05	0.0163498
Soltu.DM.04G006070.2	-4.34869	2.98054	15.3211	9.06965e-05	0.0163998
Soltu.DM.01G047450.2	-4.39481	3.876	15.2821	9.25889e-05	0.0166224
Soltu.DM.01G036560.3	2.81552	0.769931	15.1854	9.74559e-05	0.017372
Soltu.DM.01G034450.5	-4.00772	2.11747	15.0276	0.000105949	0.0187529
Soltu.DM.08G027200.2	-5.21233	3.27305	14.8387	0.000117111	0.0205836
Soltu.DM.02G007650.4	-4.41947	2.50567	14.6989	0.00012612	0.0218921
Soltu.DM.04G035310.2	-5.42001	3.47604	14.6963	0.000126297	0.0218921
Soltu.DM.01G051600.6	-4.07168	2.17561	14.5842	0.000134031	0.0230735
Soltu.DM.01G026550.6	5.208	3.03177	14.52	0.000138682	0.0237117
Soltu.DM.03G012390.3	-4.30763	2.39877	14.417	0.000146478	0.0248755
Soltu.DM.02G023340.2	2.65331	0.505642	14.3963	0.000148095	0.0249813
Soltu.DM.11G007360.1	4.24312	1.76035	14.3749	0.000149788	0.0250985
Soltu.DM.01G022260.2	3.11863	0.965995	14.3559	0.000151304	0.0251847
Soltu.DM.06G033870.1	-4.52718	2.96689	14.3165	0.000154503	0.0254173
Soltu.DM.02G032540.5	-5.16235	3.22392	14.3138	0.000154725	0.0254173
Soltu.DM.01G041150.2	3.67591	5.27209	14.2196	0.000162668	0.026522
Soltu.DM.02G013380.2	-4.36328	2.45741	14.2093	0.00016356	0.026522
Soltu.DM.09G025570.2	-4.17392	2.27116	14.154	0.000168441	0.0271384
Soltu.DM.05G009330.2	-3.78626	2.85782	14.1296	0.00017064	0.0273176
Soltu.DM.05G004770.2	-4.79792	2.8707	14.0917	0.000174113	0.0276972
Soltu.DM.04G027250.1	-1.65727	6.47287	14.0345	0.000179484	0.0280118
Soltu.DM.06G023680.1	3.48928	3.93685	14.026	0.000180299	0.0280118
Soltu.DM.09G009060.2	1.9721	4.37954	14.0242	0.000180472	0.0280118
Soltu.DM.02G024250.1	3.57435	2.63634	14.0234	0.000180549	0.0280118
Soltu.DM.11G004880.3	4.70076	2.13298	13.9925	0.000183537	0.0283007
Soltu.DM.09G018570.7	-3.64122	1.77105	13.8777	0.000195096	0.0298997
Soltu.DM.02G034310.3	-4.86787	2.9374	13.8522	0.00019777	0.0301257
Soltu.DM.01G050260.4	5.36989	3.35468	13.8394	0.000199116	0.030148
Soltu.DM.01G022260.1	-3.88817	2.00143	13.778	0.000205728	0.0309626
Soltu.DM.02G015130.2	-4.14672	2.2452	13.7659	0.000207058	0.0309773
Soltu.DM.01G035880.2	-3.69264	1.81883	13.7194	0.000212255	0.0315669
Soltu.DM.04G035310.8	1.64011	5.44382	13.534	0.000234286	0.0346384
Soltu.DM.01G046890.1	-2.86647	4.52212	13.4777	0.000241413	0.0354834
Soltu.DM.04G018670.6	2.47806	0.329657	13.4364	0.000246786	0.0358792
Soltu.DM.02G027520.1	-3.85889	1.9734	13.4351	0.00024696	0.0358792
Soltu.DM.01G048740.1	-3.77701	2.6561	13.4182	0.000249193	0.0359955
Soltu.DM.11G001840.2	-3.76602	2.45328	13.3734	0.000255213	0.0366544
Soltu.DM.09G024180.3	-4.17592	2.27236	13.268	0.000269979	0.0385549
Soltu.DM.03G011810.2	-3.69962	1.82657	13.1835	0.000282419	0.0397907
Soltu.DM.02G019150.2	4.23397	3.20317	13.1747	0.000283758	0.0397907
Soltu.DM.02G020450.1	-4.51992	2.60886	13.1667	0.000284973	0.0397907
Soltu.DM.08G019370.1	3.24132	1.08756	13.1576	0.000286359	0.0397907
Soltu.DM.03G002260.1	-3.63449	1.76599	13.1471	0.000287957	0.0397907
Soltu.DM.02G034410.1	2.46846	0.454898	13.146	0.000288132	0.0397907
Soltu.DM.11G000090.3	-3.66781	3.28154	13.1343	0.000289934	0.0398208
Soltu.DM.04G006060.2	-6.33201	4.39057	13.0327	0.000306104	0.0418132
Soltu.DM.06G023530.1	-3.36469	1.87547	12.9929	0.000312676	0.04248
Soltu.DM.03G013410.2	-3.70122	1.82622	12.9683	0.000316802	0.0427178
Soltu.DM.11G022960.2	4.60578	2.2367	12.9623	0.000317826	0.0427178
Soltu.DM.04G036380.2	4.47768	2.00171	12.8608	0.000335543	0.0446377
Soltu.DM.06G022990.1	-4.55189	2.63198	12.8549	0.000336595	0.0446377
Soltu.DM.08G016680.2	3.20042	1.81031	12.8502	0.000337438	0.0446377
Soltu.DM.01G033260.4	-3.69887	2.4396	12.8352	0.000340157	0.0447618
Soltu.DM.02G008280.1	2.36835	0.0906478	12.8117	0.000344467	0.0450929
Soltu.DM.02G024840.3	-3.37534	1.52493	12.7692	0.000352382	0.0452051
Soltu.DM.01G006550.1	-4.29291	5.03677	12.7623	0.000353672	0.0452051
Soltu.DM.11G004360.2	3.02151	1.36273	12.7609	0.000353943	0.0452051
Soltu.DM.06G018010.4	2.91096	1.19866	12.7605	0.000354022	0.0452051
Soltu.DM.02G032950.3	-6.35303	4.39837	12.7568	0.000354717	0.0452051
Soltu.DM.11G022330.3	-4.95314	3.01943	12.7494	0.000356116	0.0452051
Soltu.DM.05G023210.2	-3.58522	1.71824	12.7251	0.000360789	0.0454667
Soltu.DM.03G014580.2	-3.45394	1.5987	12.7199	0.000361795	0.0454667
Soltu.DM.08G005010.4	-4.38088	2.4684	12.6991	0.000365839	0.0457462
Soltu.DM.02G014730.1	-3.79152	1.91343	12.6896	0.0003677	0.0457513
Soltu.DM.09G012910.1	-6.33382	4.38074	12.6759	0.000370409	0.0458613
Soltu.DM.06G018360.1	-2.30382	4.8414	12.6505	0.000375466	0.0462596
Soltu.DM.03G023370.4	-4.59863	2.67677	12.6351	0.000378578	0.0464155
Soltu.DM.09G020260.2	2.95266	1.46045	12.5659	0.000392844	0.0479308
Soltu.DM.06G022280.4	-3.53489	1.67187	12.5219	0.0004022	0.0488352
Soltu.DM.02G018820.1	3.16923	1.9119	12.5117	0.000404411	0.0488436
Soltu.DM.05G010700.5	2.47281	0.00967179	12.499	0.000407169	0.0488436
Soltu.DM.08G002080.1	-4.03596	2.13978	12.4947	0.000408099	0.0488436

## Sheet: PR_48h_CvsSss
gene	logFC	logCPM	LR	PValue	FDR
Soltu.DM.02G006180.2	-9.50813	4.83891	108.576	2.00971e-25	4.61128e-21
Soltu.DM.02G017990.2	8.08397	4.38651	82.1528	1.25964e-19	1.44513e-15
Soltu.DM.01G040040.1	-8.75647	4.13313	67.9823	1.64967e-16	1.26172e-12
Soltu.DM.01G035200.2	7.76598	3.92626	58.3542	2.18924e-14	1.2558e-10
Soltu.DM.11G024480.3	-3.50748	7.58487	56.9435	4.48525e-14	2.05828e-10
Soltu.DM.09G025140.2	-6.83142	4.30996	55.0623	1.16767e-13	4.46535e-10
Soltu.DM.01G040040.2	7.58785	3.85625	53.343	2.80102e-13	9.18135e-10
Soltu.DM.01G018980.2	-8.33009	3.71281	49.187	2.32688e-12	6.16572e-09
Soltu.DM.04G004610.2	7.2999	4.35245	49.1113	2.41846e-12	6.16572e-09
Soltu.DM.01G025140.3	7.55904	3.72296	48.471	3.35207e-12	7.20606e-09
Soltu.DM.02G005280.2	-8.27096	3.65497	48.4119	3.45464e-12	7.20606e-09
Soltu.DM.03G001350.1	-8.92058	4.31109	46.9659	7.22322e-12	1.38114e-08
Soltu.DM.09G031540.1	7.49087	3.65552	45.6276	1.43015e-11	2.52421e-08
Soltu.DM.11G025880.1	7.36335	3.53023	44.4629	2.5922e-11	4.24843e-08
Soltu.DM.02G020300.3	-8.07505	3.46759	43.3852	4.49577e-11	6.87703e-08
Soltu.DM.01G046570.7	-7.98981	3.38489	41.8462	9.87435e-11	1.41604e-07
Soltu.DM.09G012240.1	7.29297	3.46105	41.2736	1.32348e-10	1.74802e-07
Soltu.DM.01G001570.1	7.23109	3.41155	41.1917	1.38008e-10	1.74802e-07
Soltu.DM.03G001460.1	-7.94047	3.36582	41.0985	1.44748e-10	1.74802e-07
Soltu.DM.05G024010.3	7.47853	3.64506	39.7139	2.94021e-10	3.37316e-07
Soltu.DM.08G017020.1	3.94847	5.05532	37.8743	7.54532e-10	8.24416e-07
Soltu.DM.09G007350.2	7.1098	3.28149	37.6723	8.36861e-10	8.51774e-07
Soltu.DM.09G010120.2	7.1121	3.28373	37.6331	8.53816e-10	8.51774e-07
Soltu.DM.11G017490.4	7.16284	3.33434	37.4664	9.30035e-10	8.89152e-07
Soltu.DM.01G005980.2	-8.65902	4.0718	36.314	1.6795e-09	1.54145e-06
Soltu.DM.06G031430.2	7.02172	3.19532	36.1119	1.86302e-09	1.64412e-06
Soltu.DM.11G023090.3	7.12592	3.29717	33.7017	6.42443e-09	5.4331e-06
Soltu.DM.01G049820.3	-6.17149	3.50935	33.6404	6.63006e-09	5.4331e-06
Soltu.DM.09G023050.3	-7.09836	2.95956	31.9798	1.55782e-08	1.23256e-05
Soltu.DM.11G018660.1	7.15256	3.32332	31.5712	1.92256e-08	1.47043e-05
Soltu.DM.08G010440.5	6.77735	2.95648	31.0498	2.51497e-08	1.86148e-05
Soltu.DM.03G023160.3	6.86643	3.04511	30.9529	2.64365e-08	1.89558e-05
Soltu.DM.06G014020.1	-8.88085	4.31164	30.7507	2.93401e-08	2.04002e-05
Soltu.DM.04G007330.1	7.46044	3.6262	30.577	3.2087e-08	2.1654e-05
Soltu.DM.01G033730.4	6.78747	2.96622	30.3703	3.56952e-08	2.30664e-05
Soltu.DM.01G047710.1	6.96014	3.13476	30.3436	3.61905e-08	2.30664e-05
Soltu.DM.06G026720.1	7.17155	3.34562	29.8629	4.63693e-08	2.87552e-05
Soltu.DM.11G012860.1	6.8074	2.98786	29.3869	5.92761e-08	3.57919e-05
Soltu.DM.06G027960.1	6.83429	3.01488	28.4641	9.545e-08	5.61564e-05
Soltu.DM.11G003520.3	6.72646	2.90904	28.314	1.03148e-07	5.81523e-05
Soltu.DM.01G040360.1	-7.24774	2.6771	28.2997	1.03911e-07	5.81523e-05
Soltu.DM.02G013380.2	6.56228	2.74833	28.0243	1.19802e-07	6.54492e-05
Soltu.DM.04G016640.2	6.75192	3.1045	27.3451	1.70191e-07	9.08148e-05
Soltu.DM.08G000140.3	-7.17583	2.60869	27.2739	1.76579e-07	9.20819e-05
Soltu.DM.06G010960.3	6.93603	3.11487	27.1676	1.86563e-07	9.51262e-05
Soltu.DM.02G027010.3	6.44504	2.63402	26.71	2.36398e-07	0.000117916
Soltu.DM.03G004550.1	-7.11928	2.55427	26.4297	2.73304e-07	0.000133425
Soltu.DM.04G014290.2	6.66865	2.85343	26.3404	2.86235e-07	0.000136826
Soltu.DM.05G019950.1	7.12316	3.29452	26.1552	3.15047e-07	0.000147525
Soltu.DM.01G028650.3	6.44436	2.63272	26.1072	3.22983e-07	0.000148217
Soltu.DM.02G006180.1	2.11521	6.30857	25.8824	3.62857e-07	0.00016268
Soltu.DM.01G048740.4	6.40599	2.60977	25.8328	3.7231e-07	0.00016268
Soltu.DM.11G002510.2	6.40221	2.59206	25.8149	3.7577e-07	0.00016268
Soltu.DM.09G021670.2	6.42166	2.61057	25.4718	4.48891e-07	0.000190737
Soltu.DM.01G037640.1	6.49199	2.67846	25.2296	5.08962e-07	0.00021233
Soltu.DM.05G013110.5	6.42147	2.61276	25.0126	5.69575e-07	0.000233373
Soltu.DM.01G001990.4	6.51848	2.70401	24.7306	6.59287e-07	0.000265392
Soltu.DM.02G007370.5	-7.93922	5.43047	24.6732	6.79216e-07	0.0002687
Soltu.DM.05G017240.1	6.36339	2.55409	24.6329	6.93582e-07	0.000269733
Soltu.DM.03G017970.1	-6.88962	2.34359	24.473	7.5359e-07	0.000288185
Soltu.DM.04G037700.2	-6.85657	2.30203	24.0149	9.55929e-07	0.00035957
Soltu.DM.11G011400.3	6.48029	2.66679	23.6278	1.16884e-06	0.000432565
Soltu.DM.04G035310.7	6.33492	2.52614	23.2595	1.41552e-06	0.00051554
Soltu.DM.06G027960.3	-7.47495	2.99234	22.9605	1.65361e-06	0.000592846
Soltu.DM.05G000640.1	6.13904	2.33872	22.857	1.74514e-06	0.000616036
Soltu.DM.05G023230.2	6.16313	2.36105	22.8182	1.78073e-06	0.000619075
Soltu.DM.09G021330.5	-6.94772	2.39662	22.7043	1.88944e-06	0.000647064
Soltu.DM.01G046570.2	5.69673	4.42979	22.5281	2.07097e-06	0.000698799
Soltu.DM.01G031220.1	6.27412	2.46728	22.4768	2.12696e-06	0.000707291
Soltu.DM.01G035150.1	6.10393	2.30543	22.3375	2.28698e-06	0.000749638
Soltu.DM.02G010560.1	6.26732	2.46062	22.1683	2.49762e-06	0.000807154
Soltu.DM.11G011300.3	-6.75715	2.20992	22.1053	2.58092e-06	0.000822489
Soltu.DM.11G019760.4	-6.63387	2.08988	21.7186	3.15711e-06	0.000992327
Soltu.DM.02G002510.1	6.00145	2.22536	21.5187	3.50399e-06	0.00108647
Soltu.DM.01G034440.1	6.06491	2.26623	21.4615	3.61013e-06	0.00110446
Soltu.DM.05G024780.5	6.06775	2.27164	21.3714	3.78382e-06	0.00114236
Soltu.DM.04G019880.6	6.09024	2.29361	21.2769	3.97484e-06	0.00118445
Soltu.DM.03G000810.2	5.97816	2.1843	21.1143	4.32684e-06	0.00127281
Soltu.DM.03G007800.2	6.05716	2.26881	21.0074	4.57524e-06	0.00132885
Soltu.DM.06G020630.2	5.96507	2.17135	20.9658	4.67561e-06	0.00134102
Soltu.DM.06G035000.3	6.48533	2.6778	20.7033	5.36228e-06	0.00151757
Soltu.DM.01G029590.1	6.10607	2.72396	20.6816	5.42342e-06	0.00151757
Soltu.DM.01G032480.3	5.92275	2.13795	20.584	5.70707e-06	0.00157244
Soltu.DM.01G036770.1	-6.53018	1.99187	20.561	5.77616e-06	0.00157244
Soltu.DM.01G008040.2	6.32298	2.5201	20.5448	5.82511e-06	0.00157244
Soltu.DM.04G006870.5	5.90539	2.11463	20.3743	6.3679e-06	0.00169897
Soltu.DM.11G025880.3	6.48831	2.68099	20.248	6.80232e-06	0.00179401
Soltu.DM.02G022210.1	6.20952	2.41046	20.0032	7.73122e-06	0.00201583
Soltu.DM.01G045670.1	5.93503	2.14134	19.9376	8.00128e-06	0.0020628
Soltu.DM.05G004690.2	5.96986	2.17442	19.8966	8.1746e-06	0.00206463
Soltu.DM.01G033130.1	6.33289	2.52453	19.8934	8.18833e-06	0.00206463
Soltu.DM.01G007070.5	-5.27666	3.94824	19.7273	8.93167e-06	0.00222758
Soltu.DM.11G021620.2	5.87693	2.08875	19.6676	9.21509e-06	0.00227355
Soltu.DM.11G018820.2	6.04456	2.24557	19.6126	9.48438e-06	0.0023151
Soltu.DM.05G003940.7	-5.64169	3.31913	19.3439	1.09167e-05	0.00261378
Soltu.DM.01G044900.3	5.79546	2.00928	19.3406	1.09358e-05	0.00261378
Soltu.DM.08G000140.2	4.54213	2.85284	19.3053	1.11397e-05	0.00263506
Soltu.DM.05G009040.4	-6.32503	1.79558	19.2358	1.15529e-05	0.00270492
Soltu.DM.06G011600.1	6.44467	2.63142	19.2071	1.17276e-05	0.00271808
Soltu.DM.01G033130.2	-6.35466	1.82623	19.183	1.18768e-05	0.00272514
Soltu.DM.11G024480.2	2.14877	7.63342	19.1046	1.23745e-05	0.00281122
Soltu.DM.08G015300.4	5.77749	1.99146	19.0191	1.29418e-05	0.00291126
Soltu.DM.01G040670.4	6.37509	2.57185	18.9531	1.33972e-05	0.00298445
Soltu.DM.02G029020.1	5.73454	1.95169	18.8883	1.38601e-05	0.00305789
Soltu.DM.01G021260.4	5.73349	1.95092	18.8567	1.40913e-05	0.00307929
Soltu.DM.01G031200.5	5.76325	1.97743	18.6783	1.54734e-05	0.00334942
Soltu.DM.08G029010.3	-6.24752	1.7221	18.6219	1.5938e-05	0.0034108
Soltu.DM.04G035060.3	5.85933	2.06827	18.5948	1.61661e-05	0.0034108
Soltu.DM.02G015920.4	5.82238	2.08355	18.5905	1.6203e-05	0.0034108
Soltu.DM.04G017900.3	6.4865	2.68035	18.5648	1.64226e-05	0.0034256
Soltu.DM.11G020390.1	5.68719	1.90578	18.4515	1.74282e-05	0.00360262
Soltu.DM.06G009270.4	5.95048	2.15488	18.2806	1.90638e-05	0.00390553
Soltu.DM.06G009750.5	6.35479	2.55283	18.0465	2.15578e-05	0.00437738
Soltu.DM.01G045530.2	5.64861	1.86864	18.0046	2.20368e-05	0.00443538
Soltu.DM.08G024720.2	5.63134	1.85464	17.9442	2.27472e-05	0.00453855
Soltu.DM.01G000060.2	6.06746	2.27504	17.8786	2.35455e-05	0.00465734
Soltu.DM.02G032480.2	-6.1105	1.59755	17.7967	2.45812e-05	0.00482064
Soltu.DM.02G001310.2	5.58254	1.80735	17.7717	2.49067e-05	0.00484308
Soltu.DM.06G027960.4	-6.53932	2.05773	17.7369	2.53655e-05	0.00489085
Soltu.DM.05G023750.1	-1.62694	6.67909	17.7097	2.57311e-05	0.00492
Soltu.DM.02G034140.4	5.17538	2.21362	17.6285	2.68533e-05	0.00505184
Soltu.DM.09G018310.1	5.58121	1.80501	17.628	2.68609e-05	0.00505184
Soltu.DM.06G024840.1	-6.33247	1.81023	17.4694	2.91975e-05	0.00543692
Soltu.DM.08G003390.2	5.57947	1.81297	17.4421	2.96187e-05	0.00543692
Soltu.DM.01G042020.2	5.55917	1.78404	17.4421	2.96193e-05	0.00543692
Soltu.DM.01G018800.3	5.85348	2.06929	17.4095	3.01313e-05	0.00548701
Soltu.DM.04G025840.2	-6.22986	1.84073	17.3775	3.0643e-05	0.00551837
Soltu.DM.08G009420.3	5.53815	1.76445	17.3688	3.07845e-05	0.00551837
Soltu.DM.06G027960.2	5.54866	1.77702	17.3252	3.14981e-05	0.00560251
Soltu.DM.01G034020.2	5.96472	2.17658	17.2209	3.32751e-05	0.00587305
Soltu.DM.09G020260.6	5.51414	1.74164	17.1738	3.41104e-05	0.00597454
Soltu.DM.02G020920.1	5.50248	1.73076	17.1229	3.50366e-05	0.00609026
Soltu.DM.03G009770.1	5.76439	1.98422	17.024	3.69097e-05	0.00636762
Soltu.DM.02G029750.2	5.46903	1.70048	16.94	3.85801e-05	0.00657951
Soltu.DM.04G020490.3	5.85389	2.07027	16.9335	3.87114e-05	0.00657951
Soltu.DM.02G018260.3	6.29763	2.49834	16.8812	3.97943e-05	0.00671382
Soltu.DM.09G001760.2	-1.29451	6.6161	16.8473	4.05116e-05	0.00678495
Soltu.DM.06G026220.2	3.16043	4.65742	16.7317	4.30565e-05	0.00715892
Soltu.DM.03G021350.3	5.5776	1.80077	16.6472	4.50171e-05	0.00739366
Soltu.DM.04G007230.1	-1.32223	6.80008	16.6432	4.51128e-05	0.00739366
Soltu.DM.06G024300.2	-5.82419	1.31925	16.5363	4.77267e-05	0.00776659
Soltu.DM.06G026720.5	5.57593	1.79809	16.5086	4.84294e-05	0.00782544
Soltu.DM.03G005510.2	5.41639	1.64923	16.4466	5.00402e-05	0.00802917
Soltu.DM.09G005580.3	5.38794	1.6224	16.2383	5.58541e-05	0.00889928
Soltu.DM.01G015980.2	5.57454	1.80373	16.2253	5.62387e-05	0.00889928
Soltu.DM.01G018980.3	4.43697	3.26518	16.1262	5.92598e-05	0.00931312
Soltu.DM.11G023920.1	5.47124	1.69925	16.0278	6.24201e-05	0.00974305
Soltu.DM.04G025840.1	-6.21386	1.84919	16.0136	6.28879e-05	0.00974975
Soltu.DM.08G011800.6	5.58918	1.81151	15.9887	6.37203e-05	0.00981249
Soltu.DM.08G002410.1	5.30332	1.54447	15.9282	6.5791e-05	0.0100441
Soltu.DM.09G008630.1	5.62608	1.85349	15.9194	6.60995e-05	0.0100441
Soltu.DM.08G017820.1	5.3414	1.57837	15.8787	6.75338e-05	0.0101945
Soltu.DM.06G021090.2	5.07397	2.23486	15.7848	7.09706e-05	0.010604
Soltu.DM.11G007730.4	-6.02619	1.52296	15.7795	7.11712e-05	0.010604
Soltu.DM.03G022810.1	5.3251	1.56292	15.7567	7.20305e-05	0.0106271
Soltu.DM.01G022050.1	5.31673	1.55862	15.7509	7.2252e-05	0.0106271
Soltu.DM.03G022670.4	5.27131	1.51499	15.737	7.27859e-05	0.0106374
Soltu.DM.02G034310.3	5.28867	1.52926	15.7208	7.34119e-05	0.010661
Soltu.DM.09G000590.2	6.24443	2.44786	15.6786	7.50699e-05	0.0108332
Soltu.DM.01G023820.2	5.10899	3.11986	15.6255	7.72073e-05	0.011072
Soltu.DM.01G037060.2	5.00759	2.99451	15.5886	7.87271e-05	0.0112198
Soltu.DM.03G018000.2	5.50156	1.72701	15.5354	8.09761e-05	0.0114085
Soltu.DM.05G001490.1	5.25526	1.50081	15.5273	8.13243e-05	0.0114085
Soltu.DM.02G027730.2	5.63106	1.84908	15.5222	8.15429e-05	0.0114085
Soltu.DM.06G025660.5	5.26412	1.50965	15.4326	8.55025e-05	0.0118119
Soltu.DM.02G025010.3	5.2825	1.52719	15.4187	8.61319e-05	0.0118119
Soltu.DM.01G002940.3	5.35083	1.58599	15.4094	8.65552e-05	0.0118119
Soltu.DM.03G020140.2	5.2184	1.46359	15.3971	8.71214e-05	0.0118119
Soltu.DM.06G022170.2	5.30142	1.54001	15.3853	8.76691e-05	0.0118119
Soltu.DM.01G035350.1	-5.94143	1.44259	15.3843	8.77135e-05	0.0118119
Soltu.DM.06G034030.2	5.60985	1.82889	15.3747	8.8159e-05	0.0118119
Soltu.DM.11G014290.1	5.40029	1.63927	15.3665	8.85443e-05	0.0118119
Soltu.DM.09G001160.2	5.20981	1.45548	15.3402	8.97833e-05	0.011908
Soltu.DM.11G007730.2	5.49442	1.85543	15.3262	9.0451e-05	0.0119276
Soltu.DM.11G011300.1	4.18912	2.51754	15.2558	9.38866e-05	0.0123099
Soltu.DM.04G025540.1	5.44878	1.67707	15.1953	9.69461e-05	0.0125807
Soltu.DM.01G036770.2	5.16571	1.41673	15.1933	9.70484e-05	0.0125807
Soltu.DM.08G027880.2	5.15429	1.40611	15.1385	9.99031e-05	0.012878
Soltu.DM.02G025720.2	5.13634	1.38891	15.1025	0.000101826	0.0130525
Soltu.DM.01G047820.2	5.47181	1.69854	15.0911	0.000102445	0.0130589
Soltu.DM.01G039780.1	1.45197	6.36853	15.0608	0.000104106	0.0131972
Soltu.DM.04G033430.5	2.25052	5.47026	15.0487	0.000104772	0.0132088
Soltu.DM.06G014740.2	5.11548	1.3698	14.9818	0.000108553	0.0136107
Soltu.DM.01G041450.3	-6.11925	1.61378	14.9129	0.000112591	0.0140402
Soltu.DM.01G009930.1	5.12556	1.37676	14.8941	0.00011372	0.0140548
Soltu.DM.04G027070.2	5.41303	1.64319	14.8905	0.000113933	0.0140548
Soltu.DM.01G003640.1	4.48566	3.72556	14.8324	0.000117496	0.0144148
Soltu.DM.05G020930.3	5.13428	1.38443	14.8227	0.000118108	0.0144148
Soltu.DM.01G033260.5	5.11926	1.3747	14.7561	0.000122352	0.0148538
Soltu.DM.01G041450.5	5.2165	1.45991	14.7398	0.000123414	0.0149039
Soltu.DM.08G009940.2	5.08404	1.34136	14.7267	0.000124274	0.0149292
Soltu.DM.05G000780.3	5.21687	1.46016	14.6981	0.000126173	0.0150784
Soltu.DM.09G017660.2	-6.82335	2.30982	14.6568	0.000128967	0.0153054
Soltu.DM.04G003270.2	4.74546	3.06977	14.6504	0.000129407	0.0153054
Soltu.DM.09G023870.2	5.10939	1.36098	14.6183	0.000131632	0.015433
Soltu.DM.03G018740.2	-6.80061	2.28752	14.6059	0.000132499	0.015433
Soltu.DM.09G006160.2	5.02939	1.28917	14.6058	0.000132504	0.015433
Soltu.DM.06G026210.1	5.7424	1.95404	14.5629	0.000135555	0.0157087
Soltu.DM.02G020920.3	5.02316	1.28243	14.5182	0.000138811	0.0160051
Soltu.DM.03G008980.3	5.00321	1.26521	14.4768	0.000141898	0.0162291
Soltu.DM.03G017190.2	5.31024	1.54656	14.4732	0.000142168	0.0162291
Soltu.DM.01G005570.4	5.33756	1.57201	14.4352	0.000145064	0.0164009
Soltu.DM.06G024560.1	5.01669	1.27607	14.4347	0.000145103	0.0164009
Soltu.DM.01G032360.2	5.35478	1.58805	14.3897	0.000148612	0.0167152
Soltu.DM.05G008040.2	5.38439	1.6262	14.373	0.000149939	0.0167822
Soltu.DM.04G028500.2	5.18212	1.42722	14.3087	0.000155145	0.0172806
Soltu.DM.09G020350.3	-4.78024	3.61977	14.2542	0.000159707	0.0177028
Soltu.DM.01G034100.2	5.062	1.31648	14.238	0.000161087	0.0177699
Soltu.DM.03G022230.2	5.04279	1.30458	14.2159	0.000162991	0.0178939
Soltu.DM.01G037990.2	-5.90948	1.41298	14.1703	0.000166983	0.0182449
Soltu.DM.02G034680.3	-5.49583	1.01808	14.1568	0.000168184	0.018289
Soltu.DM.02G025470.1	5.03381	1.29641	14.1389	0.000169792	0.0183768
Soltu.DM.09G019670.1	4.959	1.22205	14.0191	0.000180967	0.0194943
Soltu.DM.04G006960.2	4.90515	1.17492	14.0054	0.000182286	0.0195446
Soltu.DM.05G004680.3	5.30315	1.53923	13.9945	0.000183344	0.0195667
Soltu.DM.02G022850.1	5.09718	1.35656	13.9384	0.000188902	0.0200664
Soltu.DM.03G008600.5	5.18138	1.42583	13.878	0.000195068	0.0206259
Soltu.DM.05G006870.2	4.869	1.14157	13.8365	0.000199425	0.0209367
Soltu.DM.05G027080.2	5.26189	1.5005	13.8327	0.000199831	0.0209367
Soltu.DM.08G029240.1	4.9592	1.22764	13.7863	0.000204824	0.0213622
Soltu.DM.04G010630.2	5.0143	1.27158	13.7654	0.000207111	0.021503
Soltu.DM.01G040920.4	5.41488	1.65629	13.7268	0.000211411	0.0218388
Soltu.DM.04G021710.2	5.36196	1.60623	13.7194	0.000212249	0.0218388
Soltu.DM.06G017290.1	-5.22291	0.758549	13.6948	0.000215053	0.021933
Soltu.DM.02G032300.2	5.49839	1.72203	13.6946	0.000215076	0.021933
Soltu.DM.02G005430.1	5.13783	1.39538	13.6808	0.000216661	0.0219968
Soltu.DM.01G037990.1	4.82632	1.10266	13.6291	0.000222702	0.0224578
Soltu.DM.01G024880.2	4.83631	1.1126	13.6253	0.000223159	0.0224578
Soltu.DM.06G027550.3	4.9632	1.23212	13.5805	0.000228542	0.0228992
Soltu.DM.02G034680.2	4.97427	1.23446	13.5516	0.000232098	0.0231543
Soltu.DM.08G017220.1	-1.25795	9.83071	13.5079	0.000237563	0.0235556
Soltu.DM.03G022800.2	4.57063	2.39045	13.5031	0.000238174	0.0235556
Soltu.DM.02G008950.4	-5.18035	0.717747	13.4928	0.000239477	0.0235828
Soltu.DM.09G031020.1	5.42726	1.66856	13.4182	0.000249191	0.0244346
Soltu.DM.06G030540.1	4.76624	1.04724	13.3476	0.000258753	0.0252642
Soltu.DM.11G010860.2	5.31819	1.56571	13.322	0.000262311	0.0254639
Soltu.DM.06G011410.1	-2.30405	4.504	13.3092	0.000264108	0.0254639
Soltu.DM.02G012890.3	4.98432	1.25271	13.3071	0.000264397	0.0254639
Soltu.DM.11G022730.3	5.44154	1.66808	13.3012	0.000265237	0.0254639
Soltu.DM.01G034840.2	4.86988	1.14602	13.2791	0.000268377	0.0256579
Soltu.DM.02G031500.6	4.89735	1.16364	13.2595	0.000271209	0.0258211
Soltu.DM.02G017430.2	4.83755	1.11598	13.2436	0.000273515	0.025933
Soltu.DM.02G005380.2	5.42958	1.65675	13.2356	0.000274685	0.0259368
Soltu.DM.01G035040.1	4.99942	1.2672	13.1704	0.000284402	0.0267114
Soltu.DM.01G039870.3	6.66774	2.86011	13.1651	0.000285216	0.0267114
Soltu.DM.09G020260.5	4.7651	1.04865	13.1517	0.000287253	0.0267928
Soltu.DM.06G005100.2	4.86958	1.14631	13.1249	0.000291392	0.0269117
Soltu.DM.08G027500.2	4.87558	1.43051	13.1228	0.000291727	0.0269117
Soltu.DM.11G022980.2	4.63228	2.78941	13.1207	0.000292047	0.0269117
Soltu.DM.05G023090.1	4.83966	1.11092	13.0972	0.000295733	0.0271271
Soltu.DM.02G013780.3	4.75997	1.0442	13.0906	0.000296777	0.0271271
Soltu.DM.09G027940.1	-1.35764	5.97536	13.0834	0.000297931	0.0271271
Soltu.DM.09G002050.1	5.15444	1.41257	12.999	0.000311657	0.0282156
Soltu.DM.01G025360.5	-5.69439	1.21096	12.9949	0.000312345	0.0282156
Soltu.DM.04G030130.1	4.97399	1.23287	12.9764	0.000315444	0.0283838
Soltu.DM.03G005040.4	5.04042	1.2938	12.9317	0.000323061	0.0289556
Soltu.DM.01G051110.2	4.91842	1.18187	12.8843	0.000331346	0.0295826
Soltu.DM.02G018800.4	5.00354	1.27184	12.876	0.00033282	0.0295904
Soltu.DM.04G037820.1	4.7139	0.997379	12.8693	0.000334012	0.0295904
Soltu.DM.04G035990.1	4.76052	1.03866	12.791	0.000348299	0.0307374
Soltu.DM.01G049880.1	4.47654	2.5352	12.763	0.000353549	0.0310812
Soltu.DM.03G013140.1	4.92617	1.20024	12.7203	0.000361714	0.0316775
Soltu.DM.01G037640.2	-6.32851	1.84022	12.7062	0.000364446	0.0317955
Soltu.DM.06G034970.3	-5.60713	1.27167	12.6823	0.000369133	0.0320824
Soltu.DM.09G031270.1	4.6207	0.914362	12.6303	0.000379536	0.0328621
Soltu.DM.02G018080.3	-5.4638	3.38022	12.6177	0.000382104	0.0329601
Soltu.DM.11G000070.2	5.74205	1.95243	12.5874	0.000388349	0.0333733
Soltu.DM.06G014370.3	4.64103	0.936084	12.5748	0.000390989	0.0334747
Soltu.DM.05G010100.2	5.07741	1.32723	12.55	0.000396198	0.0337947
Soltu.DM.06G025250.1	5.68011	1.89325	12.4093	0.00042719	0.0362217
Soltu.DM.01G036660.5	4.68253	0.975519	12.4066	0.000427809	0.0362217
Soltu.DM.09G001400.1	-1.08992	6.97418	12.3546	0.0004399	0.0371085
Soltu.DM.06G031420.2	4.68536	0.978668	12.2793	0.000457998	0.0384936
Soltu.DM.02G019300.2	4.53142	0.835093	12.2446	0.000466604	0.0390738
Soltu.DM.05G025590.2	6.14334	2.33801	12.2369	0.000468525	0.039092
Soltu.DM.11G010800.2	4.53808	0.842191	12.2244	0.000471689	0.0392134
Soltu.DM.02G031020.1	5.18385	1.42544	12.2128	0.000474623	0.0393149
Soltu.DM.02G024380.2	4.52994	0.835052	12.1733	0.000484786	0.0400123
Soltu.DM.08G014290.1	4.58285	0.884853	12.1001	0.000504199	0.0413269
Soltu.DM.09G015190.3	4.51579	0.822454	12.0996	0.000504316	0.0413269
Soltu.DM.01G042360.1	4.87078	1.15074	12.0696	0.000512518	0.0417217
Soltu.DM.01G045850.1	5.06239	1.31255	12.0686	0.000512771	0.0417217
Soltu.DM.04G029280.1	4.55132	0.849843	12.0595	0.000515277	0.0417775
Soltu.DM.04G004530.1	2.64971	3.69108	12.0377	0.000521354	0.0421213
Soltu.DM.08G028740.3	4.60933	0.900817	12.0043	0.000530785	0.0427328
Soltu.DM.11G003900.2	-4.98654	0.543177	11.9941	0.000533701	0.0428173
Soltu.DM.02G027770.2	4.64825	0.945634	11.9875	0.000535575	0.042818
Soltu.DM.02G016800.2	4.93711	1.19698	11.9388	0.000549763	0.0437997
Soltu.DM.02G030250.2	4.88775	1.16688	11.9147	0.000556922	0.0442165
Soltu.DM.05G020520.2	4.63122	3.43963	11.8543	0.000575283	0.0455168
Soltu.DM.08G012880.2	4.5589	0.855485	11.8375	0.0005805	0.0456561
Soltu.DM.09G002020.2	4.51735	0.825864	11.8358	0.000581024	0.0456561
Soltu.DM.08G006820.1	4.51296	0.814963	11.8147	0.000587646	0.0460189
Soltu.DM.03G019160.5	4.44081	0.754551	11.8083	0.000589669	0.0460202
Soltu.DM.01G000290.3	1.97073	4.89279	11.7952	0.000593832	0.0461881
Soltu.DM.04G019410.2	4.70279	0.996708	11.7486	0.0006089	0.0472
Soltu.DM.11G021030.1	-1.13134	6.28384	11.7383	0.000612271	0.0473015
Soltu.DM.09G001870.1	-4.25878	0.6131	11.685	0.000630076	0.0485138
Soltu.DM.06G025500.2	5.5255	1.76441	11.6703	0.000635068	0.0487346
Soltu.DM.03G020560.2	4.4105	0.727967	11.6463	0.000643301	0.0492018
Soltu.DM.01G039370.1	-6.62098	2.6508	11.6307	0.000648732	0.0494523
Soltu.DM.09G025110.3	4.61944	0.908486	11.6071	0.000657011	0.0499176
Soltu.DM.05G018710.3	4.30652	1.4892	11.5947	0.000661402	0.0499751
Soltu.DM.06G027240.2	4.51263	1.39518	11.5883	0.000663697	0.0499751
Soltu.DM.02G022390.6	-4.7571	0.333084	11.5866	0.000664302	0.0499751

[truncated: 5 more sheets: RB_48h_CvsSss, SH_48h_CvsSss, PR_72h_CvsSss, RB_72h_CvsSss, SH_72h_CvsSss]
