# Supplementary material for: Dynamic transcriptomic responses reveal candidate defense genes against Spongospora subterranea f. sp. subterranea and Potato mop-top virus infection
Source: Front Plant Sci. 2026 Jun 11;17:1799568. doi: 10.3389/fpls.2026.1799568 (PMC13294368; doi:10.3389/fpls.2026.1799568)
Supplement: Supplementary file 2 [file DataSheet2.xlsx]

## Sheet: PR_06h_SssvPMTV
gene	logFC	logCPM	LR	PValue	FDR
Soltu.DM.02G014310.2	6.13806	5.39384	36.7468	1.3451e-09	1.97771e-05
Soltu.DM.02G032950.2	-5.33273	2.91083	36.4607	1.55774e-09	1.97771e-05
Soltu.DM.08G028730.4	5.99702	4.59885	33.7178	6.37154e-09	5.39287e-05
Soltu.DM.05G000980.2	5.38585	3.99707	28.9227	7.53259e-08	0.000478169
Soltu.DM.03G020460.3	-5.67751	3.24125	26.3938	2.78428e-07	0.00141397
Soltu.DM.11G021620.2	5.20842	3.82343	25.0952	5.45695e-07	0.00230938
Soltu.DM.09G020350.3	-5.6179	3.90334	24.0078	9.59452e-07	0.00290697
Soltu.DM.05G006800.2	6.1663	4.76688	23.8749	1.02803e-06	0.00290697
Soltu.DM.08G012880.3	-4.0509	1.74466	23.8706	1.03035e-06	0.00290697
Soltu.DM.11G021850.2	-4.51406	3.60534	23.5313	1.22898e-06	0.00312063
Soltu.DM.11G010860.3	5.20558	3.82099	23.3193	1.37217e-06	0.00316747
Soltu.DM.02G013340.2	-4.73643	2.35897	23.0906	1.54548e-06	0.00327024
Soltu.DM.04G019880.2	-3.81208	1.53945	21.5319	3.47998e-06	0.00679721
Soltu.DM.06G014020.2	2.53292	5.99143	20.9756	4.65176e-06	0.00793268
Soltu.DM.09G007730.2	-5.70977	3.49793	20.9615	4.68613e-06	0.00793268
Soltu.DM.01G040850.3	5.20555	3.82079	19.6013	9.54026e-06	0.0147052
Soltu.DM.09G024500.2	4.57913	3.46556	19.4661	1.02402e-05	0.0147052
Soltu.DM.06G018360.3	5.07607	3.6963	19.4321	1.04243e-05	0.0147052
Soltu.DM.02G002510.3	5.01778	3.638	19.0723	1.25856e-05	0.0168196
Soltu.DM.11G012460.4	-3.8197	1.7659	18.661	1.56141e-05	0.0198237
Soltu.DM.01G009930.3	4.49073	3.55941	18.1202	2.07386e-05	0.0250759
Soltu.DM.06G027970.1	-3.3228	4.33413	17.521	2.84156e-05	0.0320528
Soltu.DM.02G021450.2	5.09495	3.71272	17.4801	2.90334e-05	0.0320528
Soltu.DM.01G045850.3	-3.80885	1.77761	17.2559	3.26674e-05	0.0345621
Soltu.DM.06G005060.4	-4.32336	3.24256	17.11	3.5276e-05	0.0358291
Soltu.DM.03G014730.1	-4.00188	1.82161	16.9001	3.93986e-05	0.0358532
Soltu.DM.02G013410.4	2.87333	7.38793	16.8688	4.00546e-05	0.0358532
Soltu.DM.03G008980.1	-3.58611	1.35115	16.8311	4.08589e-05	0.0358532
Soltu.DM.03G004550.1	-2.91477	0.818955	16.7493	4.26572e-05	0.0358532
Soltu.DM.04G009970.1	4.01422	3.98476	16.7405	4.28554e-05	0.0358532
Soltu.DM.09G021390.2	4.92175	3.62358	16.7004	4.37717e-05	0.0358532
Soltu.DM.04G034470.1	-3.68316	2.31153	16.5606	4.71189e-05	0.0373889
Soltu.DM.04G015020.1	-2.86138	0.779081	16.4365	5.03081e-05	0.0387098
Soltu.DM.01G041930.2	4.92087	3.54426	16.3268	5.33035e-05	0.0398083
Soltu.DM.09G020330.1	-4.53049	2.35603	16.2659	5.50452e-05	0.0399345

## Sheet: RB_06h_SssvPMTV
gene	logFC	logCPM	LR	PValue	FDR
Soltu.DM.05G006380.1	-4.34216	5.77842	65.9712	4.57562e-16	1.17964e-11
Soltu.DM.01G045670.2	-5.08009	5.54344	63.7786	1.39216e-15	1.79456e-11
Soltu.DM.11G019190.3	4.04262	3.55018	49.921	1.60063e-12	1.37552e-08
Soltu.DM.03G015280.2	-5.47317	5.92953	47.8795	4.53225e-12	2.92115e-08
Soltu.DM.05G006380.3	5.24968	4.34786	47.2922	6.11544e-12	3.15324e-08
Soltu.DM.09G023050.1	-4.13143	4.61736	42.1942	8.2643e-11	3.55103e-07
Soltu.DM.01G035220.4	-3.99378	4.56014	39.9824	2.56264e-10	8.52804e-07
Soltu.DM.02G023620.2	-5.14237	5.60355	39.9196	2.6463e-10	8.52804e-07
Soltu.DM.06G012100.4	-3.93859	4.43081	34.5226	4.2133e-09	1.20692e-05
Soltu.DM.04G003640.1	4.56746	4.20155	33.9321	5.70703e-09	1.47133e-05
Soltu.DM.04G000280.3	-3.79229	4.29036	33.3905	7.53911e-09	1.7201e-05
Soltu.DM.09G031090.1	-3.04187	4.95631	33.2736	8.00637e-09	1.7201e-05
Soltu.DM.02G019020.1	-3.73987	4.99784	32.1978	1.39252e-08	2.76158e-05
Soltu.DM.01G001680.2	-3.49246	5.10602	31.5583	1.93544e-08	3.56411e-05
Soltu.DM.11G007670.1	4.19942	5.10435	29.5272	5.51365e-08	9.4765e-05
Soltu.DM.04G023380.2	-3.5567	4.08034	28.347	1.01401e-07	0.000160124
Soltu.DM.11G010940.2	-3.88559	4.37943	28.2688	1.05586e-07	0.000160124
Soltu.DM.11G021030.4	-4.28204	4.76212	27.8236	1.32895e-07	0.000184784
Soltu.DM.05G022310.1	-2.88491	6.51875	27.7763	1.36181e-07	0.000184784
Soltu.DM.06G013260.1	-2.24955	6.67067	26.6783	2.403e-07	0.000309758
Soltu.DM.09G023260.1	-2.32519	7.07815	26.4162	2.75228e-07	0.000337888
Soltu.DM.05G021560.1	-3.70749	4.20863	26.2648	2.97665e-07	0.000348823
Soltu.DM.11G011400.3	3.32178	3.38721	26.1626	3.13845e-07	0.000351793
Soltu.DM.04G025540.4	-3.68282	4.18495	25.5806	4.24281e-07	0.000447346
Soltu.DM.09G026670.1	-2.00203	8.30764	25.5378	4.33794e-07	0.000447346
Soltu.DM.09G000360.1	-2.29931	5.90013	25.3069	4.88964e-07	0.000484845
Soltu.DM.08G023860.1	-2.85809	5.29771	25.1688	5.25254e-07	0.00050154
Soltu.DM.02G022600.2	-3.57046	4.07766	25.0198	5.67436e-07	0.000522466
Soltu.DM.01G037640.2	3.31328	2.7133	24.8852	6.08491e-07	0.000540948
Soltu.DM.04G026480.1	-2.2639	7.87732	24.5663	7.17972e-07	0.000617001
Soltu.DM.09G029680.2	-3.54817	4.05648	23.958	9.84627e-07	0.000818861
Soltu.DM.09G030910.1	-2.35755	5.55822	23.7681	1.08669e-06	0.000875498
Soltu.DM.11G022080.2	-3.25825	4.90981	23.2336	1.43468e-06	0.00112083
Soltu.DM.08G005480.1	-2.17441	8.7237	23.0413	1.58559e-06	0.0012023
Soltu.DM.02G016780.1	-2.24177	7.00736	22.6737	1.91974e-06	0.00141408
Soltu.DM.02G025060.1	-2.35795	5.70281	22.1995	2.45734e-06	0.0017598
Soltu.DM.11G003810.1	-2.02481	6.61538	22.142	2.53213e-06	0.00176435
Soltu.DM.01G040920.2	3.3915	2.49289	21.9414	2.81105e-06	0.00190715
Soltu.DM.02G018000.1	-2.23781	5.88063	21.687	3.20958e-06	0.0021217
Soltu.DM.02G003880.1	3.92884	3.89436	21.5335	3.47708e-06	0.00224106
Soltu.DM.06G023570.1	-2.29802	5.84974	21.435	3.66028e-06	0.0023016
Soltu.DM.01G041900.1	-2.65597	6.96056	21.3234	3.8796e-06	0.00238143
Soltu.DM.06G002540.1	1.76139	7.18414	21.1733	4.19573e-06	0.00251559
Soltu.DM.04G025200.1	-4.43804	4.91337	21.1189	4.31653e-06	0.00252919
Soltu.DM.01G028100.1	-2.18816	7.70888	21.0673	4.43428e-06	0.00254045
Soltu.DM.02G026710.1	3.68789	4.10776	20.6575	5.49204e-06	0.00307805
Soltu.DM.01G019820.1	-2.28027	5.50278	20.4783	6.03119e-06	0.00325336
Soltu.DM.09G031090.2	3.84288	3.39974	20.47	6.05721e-06	0.00325336
Soltu.DM.09G005870.1	-3.34399	5.0701	20.3898	6.31656e-06	0.00332341
Soltu.DM.09G023430.3	-2.93955	4.2727	20.3175	6.55979e-06	0.00338236
Soltu.DM.02G013170.1	-2.74555	4.6164	20.1728	7.07518e-06	0.00352871
Soltu.DM.08G019330.1	-3.10919	4.65304	20.1614	7.11736e-06	0.00352871
Soltu.DM.09G026620.1	-1.94361	8.17099	20.0761	7.4421e-06	0.00362009
Soltu.DM.08G003470.6	3.45429	3.83407	19.5146	9.98357e-06	0.00476642
Soltu.DM.09G007900.1	-2.35309	4.59893	19.4562	1.02933e-05	0.00480359
Soltu.DM.01G050230.2	-4.07542	4.5624	19.4197	1.04921e-05	0.00480359
Soltu.DM.01G031240.1	-2.11088	7.47899	19.3965	1.06204e-05	0.00480359
Soltu.DM.08G015410.1	-2.22763	9.55689	19.3242	1.10301e-05	0.00482705
Soltu.DM.01G001400.1	-2.38427	5.5521	19.3213	1.10467e-05	0.00482705
Soltu.DM.02G028550.1	-1.7191	7.08428	19.1398	1.21485e-05	0.00522
Soltu.DM.04G019410.2	2.57419	2.71917	19.0182	1.29479e-05	0.0054723
Soltu.DM.04G026410.1	-2.59806	4.53478	18.8361	1.42444e-05	0.00592315
Soltu.DM.02G031160.2	2.56842	2.8715	18.5504	1.65474e-05	0.00677158
Soltu.DM.02G029750.2	2.86948	4.24358	18.508	1.69195e-05	0.00681566
Soltu.DM.02G001810.1	-2.39825	6.74256	18.3549	1.83344e-05	0.007272
Soltu.DM.04G034870.2	5.04976	3.98218	18.0928	2.10395e-05	0.0081957
Soltu.DM.02G026910.2	2.67928	2.50583	18.0695	2.12991e-05	0.0081957
Soltu.DM.06G029570.1	-2.51862	5.27986	18.0256	2.17952e-05	0.00826327
Soltu.DM.01G026230.2	2.99798	2.70126	17.9875	2.22366e-05	0.00830844
Soltu.DM.02G021780.1	-1.8584	6.02958	17.678	2.61633e-05	0.00963594
Soltu.DM.09G005580.2	-3.32159	4.14935	17.4033	3.02302e-05	0.010977
Soltu.DM.04G002800.1	-1.77619	6.17653	17.2241	3.3219e-05	0.0115543
Soltu.DM.02G033570.2	-2.47814	6.1309	17.2236	3.32283e-05	0.0115543
Soltu.DM.06G012980.1	-2.69246	7.28689	17.2208	3.32766e-05	0.0115543
Soltu.DM.06G034290.1	-1.8663	6.14362	17.2017	3.36127e-05	0.0115543
Soltu.DM.09G031320.1	-2.59729	3.80978	17.1686	3.42044e-05	0.0116029
Soltu.DM.01G042150.2	2.34326	2.02004	17.1301	3.4904e-05	0.0116528
Soltu.DM.08G000520.1	-1.99226	6.32405	17.1111	3.52554e-05	0.0116528
Soltu.DM.11G022540.3	-4.18465	5.28248	17.0388	3.66241e-05	0.011952
Soltu.DM.03G014690.1	-2.23968	5.05753	16.9582	3.8212e-05	0.0123143
Soltu.DM.11G020490.3	-2.91763	3.46328	16.8395	4.06768e-05	0.0129468
Soltu.DM.05G022330.1	-2.41636	4.77561	16.7665	4.22738e-05	0.0131458
Soltu.DM.02G007600.1	-2.68351	3.24756	16.7582	4.24591e-05	0.0131458
Soltu.DM.09G004390.1	-2.23546	4.83256	16.7214	4.32902e-05	0.0131458
Soltu.DM.06G008850.1	-1.7681	8.37392	16.7055	4.36537e-05	0.0131458
Soltu.DM.01G042900.2	-2.83752	6.08559	16.6969	4.38515e-05	0.0131458
Soltu.DM.03G019620.1	-2.11438	4.87154	16.5294	4.79025e-05	0.0141951
Soltu.DM.08G001800.1	-1.63096	6.08154	16.4913	4.88729e-05	0.0143181
Soltu.DM.08G005400.1	-2.34682	4.34519	16.3637	5.22768e-05	0.015142
Soltu.DM.02G032330.1	-1.68136	7.11365	16.3427	5.28599e-05	0.015142
Soltu.DM.02G012980.5	2.30172	2.26315	16.2932	5.42571e-05	0.0153715
Soltu.DM.04G021580.1	-1.68869	6.6564	16.267	5.5013e-05	0.0154162
Soltu.DM.08G005000.3	2.83436	2.04847	16.235	5.59516e-05	0.0155106
Soltu.DM.09G024910.1	-2.05079	5.85081	16.1061	5.98904e-05	0.0163649
Soltu.DM.01G041260.1	-2.06174	7.09135	16.0931	6.03026e-05	0.0163649
Soltu.DM.09G007870.1	-2.33219	5.10314	16.0531	6.15916e-05	0.0165405
Soltu.DM.05G026870.1	-2.20574	7.89283	15.9967	6.34542e-05	0.0167112
Soltu.DM.09G029900.1	-2.31627	4.76877	15.9946	6.35236e-05	0.0167112
Soltu.DM.09G005070.2	-1.78741	6.05171	15.93	6.57296e-05	0.0171169
Soltu.DM.03G004180.1	3.26393	2.92256	15.8423	6.88474e-05	0.0173136
Soltu.DM.08G017230.1	-1.80491	8.27088	15.8253	6.9466e-05	0.0173136
Soltu.DM.08G017260.1	-1.80491	8.27088	15.8253	6.9466e-05	0.0173136
Soltu.DM.09G004740.1	-2.19497	5.65104	15.8163	6.9799e-05	0.0173136
Soltu.DM.05G006490.1	-2.18556	6.34434	15.8151	6.98426e-05	0.0173136
Soltu.DM.06G032580.1	-2.64511	3.43529	15.7618	7.18383e-05	0.0174763
Soltu.DM.06G023450.1	-2.34746	5.90355	15.7614	7.18549e-05	0.0174763
Soltu.DM.11G020640.1	-1.56723	7.05979	15.6773	7.51193e-05	0.0180045
Soltu.DM.01G007070.1	2.33816	2.72555	15.659	7.58488e-05	0.0180045
Soltu.DM.04G035890.1	-2.28066	5.21328	15.6523	7.61216e-05	0.0180045
Soltu.DM.06G023110.1	-2.60634	5.34228	15.5864	7.88194e-05	0.0182065
Soltu.DM.04G019410.1	-3.32757	4.47761	15.5655	7.96948e-05	0.0182065
Soltu.DM.04G007700.2	-1.87158	6.56725	15.5602	7.99176e-05	0.0182065
Soltu.DM.01G049230.1	-2.0703	7.6485	15.5565	8.00737e-05	0.0182065
Soltu.DM.08G025180.1	-1.60561	7.36467	15.5464	8.05067e-05	0.0182065
Soltu.DM.06G010280.1	-2.2176	4.3869	15.5024	8.23987e-05	0.0183435
Soltu.DM.01G051310.1	-1.68776	6.78161	15.4916	8.28748e-05	0.0183435
Soltu.DM.03G021120.1	2.23577	2.56311	15.4755	8.35811e-05	0.0183435
Soltu.DM.08G027260.1	-2.88398	4.33992	15.4619	8.4186e-05	0.0183435
Soltu.DM.01G030750.1	-1.41983	8.30662	15.451	8.46701e-05	0.0183435
Soltu.DM.02G014090.1	-2.23521	5.26678	15.4348	8.53995e-05	0.0183474
Soltu.DM.01G000570.1	-2.63369	3.3764	15.3821	8.78168e-05	0.0187108
Soltu.DM.03G015350.1	-2.12674	5.78137	15.2832	9.25339e-05	0.0195542
Soltu.DM.11G022670.1	2.90882	2.53346	15.1053	0.000101675	0.0213113
Soltu.DM.02G030950.1	-4.14079	4.6254	15.079	0.000103105	0.0214368
Soltu.DM.05G022250.2	-3.16542	3.78642	15.0578	0.00010427	0.0215056
Soltu.DM.08G026640.1	-2.05179	4.71316	14.9768	0.000108843	0.0222704
Soltu.DM.02G009490.3	2.36925	1.93374	14.9426	0.000110831	0.0224986
Soltu.DM.05G002800.1	-2.20488	5.52921	14.8862	0.000114192	0.0229746
Soltu.DM.09G004540.1	-1.94405	6.28871	14.8736	0.000114958	0.0229746
Soltu.DM.09G024650.1	-1.5975	6.65463	14.8079	0.000119034	0.0236063
Soltu.DM.04G026450.1	-2.87281	3.59591	14.7788	0.000120885	0.0237904
Soltu.DM.04G026420.1	-2.41074	6.437	14.7446	0.000123102	0.0240432
Soltu.DM.08G022080.2	2.48478	2.93553	14.727	0.000124254	0.0240856
Soltu.DM.05G022370.1	-1.80611	5.59173	14.6581	0.000128877	0.0247955
Soltu.DM.08G026720.1	-2.42463	5.08773	14.6301	0.000130806	0.0249801
Soltu.DM.08G013360.1	-2.60083	4.25986	14.5583	0.000135888	0.0252999
Soltu.DM.11G021050.1	-2.55402	4.07328	14.5573	0.000135961	0.0252999
Soltu.DM.01G026120.1	-3.44427	3.9558	14.5552	0.000136114	0.0252999
Soltu.DM.03G013740.1	-2.73953	3.2982	14.5471	0.000136696	0.0252999
Soltu.DM.02G033820.1	-2.05455	4.87575	14.5376	0.000137387	0.0252999
Soltu.DM.05G005070.1	-2.69387	4.98269	14.4213	0.000146138	0.0267205
Soltu.DM.01G026730.3	2.16654	2.05919	14.4012	0.000147704	0.0268166
Soltu.DM.05G008390.3	4.2815	3.2783	14.3322	0.000153221	0.0276238
Soltu.DM.01G003040.1	-1.53242	7.25922	14.2832	0.000157263	0.0281555
Soltu.DM.11G006670.2	-3.07772	3.61127	14.2096	0.000163537	0.0290769
Soltu.DM.04G020260.2	-2.81398	3.3664	14.1651	0.000167449	0.0294384
Soltu.DM.02G008700.2	2.30067	3.39731	14.1605	0.000167854	0.0294384
Soltu.DM.06G024540.1	-3.73895	6.24124	14.138	0.000169881	0.0295926
Soltu.DM.01G001380.1	-2.7759	6.28232	14.1189	0.000171614	0.0296938
Soltu.DM.08G027280.1	-2.37821	4.74636	14.0809	0.000175117	0.0300427
Soltu.DM.04G006870.6	-3.17901	3.70606	14.0718	0.000175961	0.0300427
Soltu.DM.04G008860.1	-1.39906	9.88471	14.035	0.000179444	0.0302519
Soltu.DM.04G027250.1	-1.79793	8.09717	14.034	0.000179533	0.0302519
Soltu.DM.02G012310.4	-2.47006	4.9919	14.017	0.000181162	0.0303282
Soltu.DM.09G007830.1	-1.5104	7.6182	13.997	0.000183107	0.0304561
Soltu.DM.01G036240.1	-2.77801	5.20388	13.9672	0.000186023	0.0307427
Soltu.DM.09G003590.1	-2.167	5.87195	13.8875	0.000194086	0.0318709
Soltu.DM.08G011840.1	-1.88818	5.49416	13.8509	0.000197904	0.0322922
Soltu.DM.01G003160.4	2.35867	2.00234	13.8008	0.000203247	0.0329554
Soltu.DM.01G019850.1	-1.62215	7.60228	13.7575	0.000207987	0.0335132
Soltu.DM.02G016250.1	-2.26434	5.27967	13.6852	0.00021615	0.0344422
Soltu.DM.03G002490.1	-2.74727	6.17686	13.6828	0.000216425	0.0344422
Soltu.DM.05G017780.4	2.60051	2.61882	13.5582	0.000231282	0.0365809
Soltu.DM.09G026950.1	-1.6789	7.42649	13.5187	0.000236194	0.0371301
Soltu.DM.05G013620.3	3.64625	2.72054	13.5001	0.000238552	0.0372734
Soltu.DM.05G006970.5	-2.66082	3.22611	13.4429	0.000245939	0.0379362
Soltu.DM.11G015370.3	-2.5898	3.16136	13.4407	0.000246221	0.0379362
Soltu.DM.01G031200.2	-2.92968	3.47291	13.4332	0.000247208	0.0379362
Soltu.DM.05G019230.1	-2.07507	6.10816	13.3712	0.000255513	0.038828
Soltu.DM.01G025690.2	2.35624	1.93042	13.3674	0.000256032	0.038828
Soltu.DM.01G001390.1	-1.75673	6.06094	13.3541	0.000257859	0.0388764
Soltu.DM.04G026400.1	-2.44963	5.31966	13.3167	0.000263058	0.0394297
Soltu.DM.08G002160.1	-2.4328	3.85973	13.2395	0.000274117	0.0407418
Soltu.DM.03G025330.1	-1.86723	5.55602	13.2336	0.000274973	0.0407418
Soltu.DM.02G019290.1	-1.3532	8.18345	13.1883	0.000281706	0.0415009
Soltu.DM.11G013400.1	1.97322	1.77964	13.1701	0.000284451	0.0416673
Soltu.DM.11G026250.1	3.55487	2.93003	13.119	0.000292319	0.0425778
Soltu.DM.03G022870.2	-2.49005	3.35907	13.0971	0.000295759	0.042586
Soltu.DM.06G023810.2	2.87621	2.56563	13.0969	0.000295782	0.042586
Soltu.DM.01G036850.1	3.88698	2.9281	13.0871	0.000297331	0.042586
Soltu.DM.09G023750.3	-1.52646	6.26665	13.0668	0.000300571	0.0428123
Soltu.DM.09G000740.1	-2.25207	3.48903	13.0458	0.000303959	0.0429422
Soltu.DM.01G036390.3	2.34345	2.11851	13.0406	0.000304814	0.0429422
Soltu.DM.04G003080.1	-2.16131	5.76319	13.0247	0.000307403	0.0430715
Soltu.DM.06G027980.1	-2.05874	6.68704	12.9336	0.00032274	0.0447577
Soltu.DM.01G035590.1	-1.39262	8.73438	12.9326	0.00032291	0.0447577
Soltu.DM.02G033080.4	-2.91811	3.46224	12.8327	0.000340612	0.0469589
Soltu.DM.05G006720.2	-3.8328	4.32901	12.8223	0.000342507	0.046969
Soltu.DM.08G017430.3	-2.63569	3.20365	12.7988	0.000346836	0.047311
Soltu.DM.08G027250.2	-1.65577	5.60881	12.74	0.00035792	0.048372
Soltu.DM.01G022540.1	3.01176	2.19443	12.7316	0.000359521	0.048372
Soltu.DM.06G032780.1	-3.5887	4.09553	12.7222	0.000361335	0.048372
Soltu.DM.01G028050.1	-1.4008	6.67005	12.7182	0.000362119	0.048372
Soltu.DM.08G015360.1	-2.07815	5.21999	12.6491	0.000375755	0.0499347

## Sheet: SH_06h_SssvPMTV
gene	logFC	logCPM	LR	PValue	FDR
Soltu.DM.01G001990.6	7.7632	6.56629	152.672	4.5176e-35	1.19468e-30
Soltu.DM.02G007370.4	7.92508	6.0847	129.686	4.80075e-30	6.3478e-26
Soltu.DM.02G017910.1	7.93581	5.69342	106.487	5.7683e-25	5.08475e-21
Soltu.DM.08G015300.2	7.4202	5.40847	91.8013	9.5832e-22	6.33569e-18
Soltu.DM.04G033430.4	7.46253	5.22742	83.8988	5.20752e-20	2.64829e-16
Soltu.DM.02G017910.2	-7.7654	5.13885	83.616	6.00859e-20	2.64829e-16
Soltu.DM.11G023090.1	7.4641	5.23076	82.7376	9.37024e-20	3.53994e-16
Soltu.DM.04G025540.5	7.11975	4.88386	64.6595	8.9024e-16	2.9428e-12
Soltu.DM.02G014170.1	6.804	4.91154	63.275	1.79772e-15	5.2823e-12
Soltu.DM.02G012470.1	6.92915	4.69557	59.6653	1.1244e-14	2.97347e-11
Soltu.DM.03G000680.2	7.06981	4.83444	59.2617	1.3804e-14	3.31861e-11
Soltu.DM.02G034620.2	-7.33665	4.62644	54.1364	1.87044e-13	4.12198e-10
Soltu.DM.06G002930.2	7.81793	5.60454	53.5625	2.5049e-13	4.89857e-10
Soltu.DM.01G044350.1	4.83547	5.29287	53.4944	2.59331e-13	4.89857e-10
Soltu.DM.05G020050.1	6.79687	4.56499	50.6844	1.08479e-12	1.91249e-09
Soltu.DM.01G042900.3	7.73456	5.4928	49.9833	1.55059e-12	2.56284e-09
Soltu.DM.11G007890.1	6.63063	4.40129	49.3086	2.18704e-12	3.40213e-09
Soltu.DM.09G005070.1	6.89516	4.66196	44.8959	2.0779e-11	3.05278e-08
Soltu.DM.03G016080.1	5.45933	4.73748	44.5332	2.50083e-11	3.48077e-08
Soltu.DM.03G011450.1	6.32775	4.10369	41.071	1.46798e-10	1.94104e-07
Soltu.DM.09G027030.2	7.05162	4.81642	40.6248	1.84452e-10	2.32278e-07
Soltu.DM.03G018730.2	-6.58565	3.88131	39.8268	2.77504e-10	3.33572e-07
Soltu.DM.09G022730.1	-6.38536	3.68314	38.6889	4.97036e-10	5.50553e-07
Soltu.DM.02G034700.2	-7.09779	4.38857	38.6786	4.99651e-10	5.50553e-07
Soltu.DM.08G011800.6	-6.42001	4.34518	38.0634	6.84844e-10	7.24428e-07
Soltu.DM.09G022730.2	6.20824	3.98979	37.6923	8.28315e-10	8.42492e-07
Soltu.DM.02G012570.2	6.22696	4.02493	37.0555	1.14812e-09	1.12452e-06
Soltu.DM.02G011640.2	6.15588	3.93541	35.9039	2.07294e-09	1.95782e-06
Soltu.DM.04G032040.1	6.02732	3.91427	35.3243	2.79126e-09	2.54534e-06
Soltu.DM.01G046570.2	6.39536	4.17066	35.092	3.14496e-09	2.7432e-06
Soltu.DM.11G009460.2	6.12433	3.91448	35.0487	3.2157e-09	2.7432e-06
Soltu.DM.02G033010.1	4.988	4.36927	34.9035	3.46465e-09	2.86321e-06
Soltu.DM.08G010990.1	2.77144	6.30094	34.4634	4.34336e-09	3.48061e-06
Soltu.DM.01G047240.2	2.55528	7.86239	33.9299	5.71352e-09	4.44395e-06
Soltu.DM.01G037540.3	6.48786	4.26054	33.8082	6.08211e-09	4.59547e-06
Soltu.DM.06G026220.2	-2.95618	6.94504	32.8021	1.02035e-08	7.49534e-06
Soltu.DM.01G028850.1	-6.01225	3.31493	32.4439	1.22687e-08	8.76878e-06
Soltu.DM.01G006380.1	6.11448	3.94813	32.1191	1.45005e-08	1.0037e-05
Soltu.DM.11G005210.1	-5.99517	3.2981	32.0466	1.50519e-08	1.0037e-05
Soltu.DM.01G044210.2	5.88331	3.66929	32.0299	1.51816e-08	1.0037e-05
Soltu.DM.06G005160.2	-6.54621	3.84176	31.9324	1.59628e-08	1.01374e-05
Soltu.DM.06G012100.1	5.91572	3.70079	31.9158	1.61002e-08	1.01374e-05
Soltu.DM.02G031410.2	5.84979	3.63665	31.5358	1.95792e-08	1.19291e-05
Soltu.DM.11G020940.3	5.85033	3.6372	31.5094	1.9848e-08	1.19291e-05
Soltu.DM.03G018730.1	5.97693	3.82694	30.9551	2.64066e-08	1.55183e-05
Soltu.DM.11G022080.4	5.76092	3.96863	30.879	2.74627e-08	1.57881e-05
Soltu.DM.04G020260.1	5.9857	3.7692	30.6619	3.07141e-08	1.72816e-05
Soltu.DM.01G036660.6	-5.9746	3.27785	30.449	3.42756e-08	1.88837e-05
Soltu.DM.06G010960.1	-5.92792	3.23178	29.6878	5.07535e-08	2.73914e-05
Soltu.DM.04G029140.7	5.64525	3.59717	29.4462	5.749e-08	3.04065e-05
Soltu.DM.05G025530.4	5.78969	3.5783	29.1988	6.53194e-08	3.38701e-05
Soltu.DM.11G018510.1	5.69096	3.48225	29.0208	7.16062e-08	3.64159e-05
Soltu.DM.06G017570.2	-5.7133	3.02113	28.9723	7.34221e-08	3.66348e-05
Soltu.DM.11G022440.1	6.2996	4.07562	27.7796	1.35949e-07	6.65773e-05
Soltu.DM.05G006970.3	5.91349	3.69838	27.7422	1.38603e-07	6.66429e-05
Soltu.DM.03G024430.2	-5.73199	3.03941	27.5699	1.51519e-07	7.15521e-05
Soltu.DM.11G025880.1	6.00602	3.78854	27.3419	1.70475e-07	7.90915e-05
Soltu.DM.02G030010.2	5.54546	3.34138	27.2736	1.76607e-07	8.05235e-05
Soltu.DM.01G034630.3	5.08839	3.6796	27.1205	1.9116e-07	8.5682e-05
Soltu.DM.05G019950.1	6.25485	4.03174	26.9705	2.06583e-07	9.10515e-05
Soltu.DM.06G030050.1	5.58444	3.37918	26.8778	2.16736e-07	9.39236e-05
Soltu.DM.05G008380.3	5.52863	3.325	26.8471	2.20203e-07	9.39236e-05
Soltu.DM.11G020490.1	6.36934	4.14395	26.7206	2.35101e-07	9.86866e-05
Soltu.DM.01G001570.1	5.96761	3.75163	26.6079	2.49228e-07	0.000102982
Soltu.DM.01G000800.1	5.57162	3.36649	26.4482	2.70705e-07	0.000109113
Soltu.DM.04G016640.2	5.34876	3.85655	26.4367	2.72318e-07	0.000109113
Soltu.DM.01G040250.1	5.59835	3.39268	26.3694	2.81974e-07	0.000111296
Soltu.DM.09G030780.2	-5.49987	2.81208	26.3148	2.9006e-07	0.000112803
Soltu.DM.04G037280.3	5.46848	3.26689	26.1998	3.07857e-07	0.000116905
Soltu.DM.04G024310.1	6.2421	4.0199	26.1898	3.09448e-07	0.000116905
Soltu.DM.06G028040.2	-5.51093	2.96101	25.7205	3.94614e-07	0.00014698
Soltu.DM.03G011480.1	2.04349	7.0427	25.5563	4.29668e-07	0.000157813
Soltu.DM.04G026360.1	5.43498	3.24886	25.498	4.42835e-07	0.000160422
Soltu.DM.06G013150.1	2.4128	6.12507	25.4427	4.5573e-07	0.000162862
Soltu.DM.02G010070.3	5.41931	3.63955	25.1515	5.29993e-07	0.000186875
Soltu.DM.03G017350.3	5.44926	3.24854	24.9218	5.97044e-07	0.000207748
Soltu.DM.08G029010.1	5.33207	3.13553	24.4235	7.73197e-07	0.000265548
Soltu.DM.01G040290.2	5.33227	3.13553	24.3311	8.11166e-07	0.000275017
Soltu.DM.06G026720.1	5.34643	3.14941	24.1583	8.87338e-07	0.000297033
Soltu.DM.04G014230.3	5.36813	3.16997	24.1045	9.12483e-07	0.000301633
Soltu.DM.06G014020.2	5.32004	3.12372	23.9447	9.91409e-07	0.000323222
Soltu.DM.02G032910.1	5.0973	3.27366	23.9077	1.01067e-06	0.000323222
Soltu.DM.09G013030.2	5.3674	3.16963	23.9005	1.01446e-06	0.000323222
Soltu.DM.09G027320.3	5.27566	3.08112	23.8762	1.02733e-06	0.000323424
Soltu.DM.06G023150.1	5.51992	3.33038	23.6002	1.18576e-06	0.000368912
Soltu.DM.06G022990.2	5.36767	3.16945	23.4249	1.29888e-06	0.000399406
Soltu.DM.11G010940.1	5.2783	3.09835	23.2987	1.38696e-06	0.000421587
Soltu.DM.01G027960.1	5.32777	3.13154	23.1318	1.51266e-06	0.000454571
Soltu.DM.09G000870.5	5.24574	3.05228	22.9889	1.62941e-06	0.000484155
Soltu.DM.11G018660.1	5.18057	2.9899	22.9501	1.66259e-06	0.000488525
Soltu.DM.06G024920.1	5.23337	3.04072	22.9266	1.68303e-06	0.000489096
Soltu.DM.09G025070.1	-2.78332	5.34897	22.8765	1.72754e-06	0.000496574
Soltu.DM.06G013250.1	5.15914	2.96937	22.7185	1.87554e-06	0.000533318
Soltu.DM.02G032090.1	5.25734	3.06379	22.5706	2.0256e-06	0.000569861
Soltu.DM.01G033730.4	5.3479	3.15095	22.4907	2.11164e-06	0.000587813
Soltu.DM.03G007440.1	5.14784	2.95848	22.4423	2.16547e-06	0.000596519
Soltu.DM.11G013420.1	5.17675	2.98608	22.2945	2.33878e-06	0.000637618
Soltu.DM.08G029290.1	5.5825	3.37751	22.2559	2.38629e-06	0.000642155
Soltu.DM.11G016310.1	5.16449	2.97435	22.2417	2.40398e-06	0.000642155
Soltu.DM.06G022490.2	5.44027	3.23926	22.1392	2.53585e-06	0.000670604
Soltu.DM.02G014320.3	-5.1041	2.42638	22.0317	2.6818e-06	0.000702179
Soltu.DM.01G036100.1	5.10463	2.91729	22.002	2.72368e-06	0.000706154
Soltu.DM.11G001650.2	5.12562	2.93845	21.9182	2.84517e-06	0.000730253
Soltu.DM.04G022920.1	5.19579	3.00474	21.8971	2.87673e-06	0.000730253
Soltu.DM.01G033730.2	-5.10823	3.35196	21.882	2.89947e-06	0.000730253
Soltu.DM.02G017800.3	5.07477	2.88866	21.8175	2.99859e-06	0.000746704
Soltu.DM.03G022430.2	5.22773	3.03541	21.803	3.02126e-06	0.000746704
Soltu.DM.11G017190.3	5.20523	3.03303	21.7812	3.05579e-06	0.000748245
Soltu.DM.01G025530.1	5.22156	3.02949	21.7261	3.1448e-06	0.000762976
Soltu.DM.03G024430.1	5.09592	2.90903	21.6305	3.3056e-06	0.000794696
Soltu.DM.01G047710.5	5.23939	3.046	21.6035	3.35232e-06	0.000798667
Soltu.DM.01G051570.1	1.7892	7.63417	21.5494	3.44822e-06	0.00081418
Soltu.DM.02G008230.1	3.49468	4.70603	21.5286	3.48596e-06	0.000815808
Soltu.DM.08G017230.1	-2.26118	6.91714	21.4435	3.64413e-06	0.000837992
Soltu.DM.08G017260.1	-2.26118	6.91714	21.4435	3.64413e-06	0.000837992
Soltu.DM.01G003660.1	5.20161	3.51105	21.2788	3.97097e-06	0.000901794
Soltu.DM.02G025010.4	5.11782	4.81564	21.2697	3.98979e-06	0.000901794
Soltu.DM.06G025660.1	5.01867	2.83516	21.2195	4.09576e-06	0.000917902
Soltu.DM.08G001010.2	5.01545	2.83196	21.1633	4.21758e-06	0.000927248
Soltu.DM.06G020020.2	5.08225	2.89601	21.1629	4.21844e-06	0.000927248
Soltu.DM.06G008230.4	5.05238	2.86711	21.152	4.24266e-06	0.000927248
Soltu.DM.11G010170.1	5.63669	3.42905	21.1066	4.34428e-06	0.000941676
Soltu.DM.06G029910.1	5.05406	2.86906	21.0325	4.5155e-06	0.000970833
Soltu.DM.09G018820.2	-5.80555	5.29481	20.7258	5.2998e-06	0.0011299
Soltu.DM.01G036640.3	5.00471	2.82162	20.711	5.34079e-06	0.0011299
Soltu.DM.02G018800.1	5.11674	2.92845	20.6709	5.45389e-06	0.00114467
Soltu.DM.02G021450.2	5.10097	2.91399	20.6247	5.58702e-06	0.00116338
Soltu.DM.08G019590.4	-5.78419	3.09019	20.4495	6.12243e-06	0.0012649
Soltu.DM.05G010380.4	-5.44708	4.44483	20.4203	6.21672e-06	0.00127443
Soltu.DM.03G001070.2	-4.94197	2.26947	20.2584	6.76546e-06	0.00137625
Soltu.DM.08G022450.2	5.58156	3.37668	20.2105	6.93703e-06	0.00140038
Soltu.DM.01G047810.5	4.90229	2.72425	20.19	7.01182e-06	0.00140475
Soltu.DM.11G022540.3	-2.68885	5.8652	20.1721	7.07774e-06	0.0014073
Soltu.DM.06G029910.2	-4.85667	2.96679	20.1049	7.33068e-06	0.00144671
Soltu.DM.11G025770.5	-4.80952	2.14169	20.0626	7.49478e-06	0.00146814
Soltu.DM.03G009320.1	4.87296	2.69642	19.9458	7.9667e-06	0.00154911
Soltu.DM.11G000730.1	5.10224	2.91538	19.8907	8.19968e-06	0.00158278
Soltu.DM.05G019950.5	4.86521	2.68903	19.8582	8.34062e-06	0.00159832
Soltu.DM.01G045530.4	-4.81764	2.14931	19.7816	8.68148e-06	0.00165167
Soltu.DM.02G016660.1	3.8229	4.03672	19.6951	9.08338e-06	0.00171579
Soltu.DM.09G017980.3	4.93624	2.75629	19.6629	9.23761e-06	0.00173254
Soltu.DM.08G011070.1	4.1234	4.54108	19.6483	9.30845e-06	0.00173354
Soltu.DM.06G018540.2	4.69251	3.66689	19.498	1.00705e-05	0.00186233
Soltu.DM.01G001990.2	-1.6613	8.74312	19.4403	1.03793e-05	0.00190611
Soltu.DM.06G028690.3	-5.24577	4.02843	19.4268	1.04527e-05	0.00190636
Soltu.DM.11G000190.1	2.24224	8.23377	19.3245	1.10283e-05	0.00199756
Soltu.DM.03G021770.3	-5.20952	2.91893	19.0595	1.26705e-05	0.00227939
Soltu.DM.09G031810.1	4.82674	2.65235	19.0339	1.28413e-05	0.00229452
Soltu.DM.11G017490.4	4.75819	2.58774	18.8994	1.37797e-05	0.00244566
Soltu.DM.04G023610.2	-4.72962	2.0649	18.8795	1.39239e-05	0.00245478
Soltu.DM.11G003010.1	4.84281	2.6681	18.7681	1.47618e-05	0.00258528
Soltu.DM.08G024710.2	-4.9146	2.24257	18.7319	1.50443e-05	0.00261741
Soltu.DM.02G021730.3	4.76217	2.5916	18.7082	1.52323e-05	0.0026328
Soltu.DM.06G001240.2	4.75524	2.58504	18.66	1.56223e-05	0.00268268
Soltu.DM.04G014230.2	4.76774	2.5965	18.645	1.5746e-05	0.00268647
Soltu.DM.05G016920.3	-4.55921	1.90139	18.5648	1.64228e-05	0.00278399
Soltu.DM.05G021120.2	4.86296	2.68727	18.4899	1.70807e-05	0.00287707
Soltu.DM.09G027400.1	4.73053	2.5617	18.4405	1.75297e-05	0.00293207
Soltu.DM.01G002390.2	3.53909	4.14966	18.4297	1.7629e-05	0.00293207
Soltu.DM.05G000210.1	4.69196	2.52511	18.3726	1.81648e-05	0.0030023
Soltu.DM.05G021690.2	5.28685	3.09279	18.2937	1.89334e-05	0.0031099
Soltu.DM.01G015840.5	5.04009	2.85492	18.2008	1.98798e-05	0.00324519
Soltu.DM.04G037630.2	4.66356	2.49822	18.0174	2.18891e-05	0.00354184
Soltu.DM.05G017250.1	4.67027	2.50451	18.0109	2.19649e-05	0.00354184
Soltu.DM.08G021880.2	-4.89578	2.22429	17.9799	2.2325e-05	0.00356897
Soltu.DM.01G037960.2	4.76638	2.59504	17.9677	2.24688e-05	0.00356897
Soltu.DM.09G007220.2	4.71224	2.54398	17.9618	2.2538e-05	0.00356897
Soltu.DM.01G042940.1	4.66202	2.49706	17.8787	2.3544e-05	0.00368039
Soltu.DM.11G006010.4	-4.5154	1.85941	17.8732	2.36124e-05	0.00368039
Soltu.DM.11G001260.2	-4.47659	1.82246	17.8694	2.36592e-05	0.00368039
Soltu.DM.01G042470.5	5.01185	2.82794	17.8353	2.4087e-05	0.00372503
Soltu.DM.11G021060.2	-4.43314	2.01886	17.7876	2.46993e-05	0.00379752
Soltu.DM.05G022250.3	-5.03011	2.35461	17.74	2.5324e-05	0.00387107
Soltu.DM.01G041000.1	4.83236	2.65833	17.7268	2.55006e-05	0.00387565
Soltu.DM.04G034470.2	4.78159	2.61019	17.6967	2.59071e-05	0.00390228
Soltu.DM.09G019710.2	-4.68664	2.0231	17.6921	2.59709e-05	0.00390228
Soltu.DM.02G009620.2	4.72108	2.55292	17.6795	2.61435e-05	0.00390601
Soltu.DM.01G052060.2	4.83037	2.65549	17.6382	2.67169e-05	0.0039677
Soltu.DM.05G003940.5	4.66155	2.49619	17.6283	2.68564e-05	0.0039677
Soltu.DM.04G031760.1	1.59424	7.72256	17.6054	2.71822e-05	0.00399351
Soltu.DM.01G045670.3	5.33648	3.13883	17.5189	2.84458e-05	0.00415608
Soltu.DM.01G032820.3	-4.40762	1.7569	17.4944	2.88152e-05	0.00416801
Soltu.DM.04G036560.1	5.94878	3.73213	17.4926	2.88427e-05	0.00416801
Soltu.DM.02G032350.1	4.57763	2.41754	17.4483	2.95228e-05	0.0042431
Soltu.DM.01G020310.1	4.83032	2.65644	17.412	3.00915e-05	0.0042869
Soltu.DM.09G028720.1	3.61668	4.72703	17.4082	3.01518e-05	0.0042869
Soltu.DM.06G018710.1	-4.51129	1.85537	17.316	3.16508e-05	0.00447596
Soltu.DM.03G004870.1	2.21894	5.62298	17.2966	3.19765e-05	0.00449798
Soltu.DM.01G025140.2	4.70308	2.53599	17.2615	3.25728e-05	0.0045576
Soltu.DM.02G014300.5	4.62099	2.45852	17.2508	3.27556e-05	0.00455906
Soltu.DM.01G042010.1	6.01686	3.82759	17.2187	3.33148e-05	0.00461262
Soltu.DM.02G028940.2	5.44528	3.24526	17.1834	3.39394e-05	0.00467462
Soltu.DM.02G023220.1	4.60046	2.43868	17.1656	3.42581e-05	0.00469407
Soltu.DM.08G018690.4	4.49198	3.17791	17.1365	3.47869e-05	0.00473247
Soltu.DM.05G022630.1	5.19467	3.00259	17.1306	3.48963e-05	0.00473247
Soltu.DM.09G025360.2	4.64266	2.47828	17.09	3.56489e-05	0.00480987
Soltu.DM.03G015170.3	5.17934	2.98786	16.8167	4.11687e-05	0.00552643
Soltu.DM.11G010860.3	4.6137	3.07163	16.7184	4.33582e-05	0.00579094
Soltu.DM.06G005160.1	2.15528	5.88578	16.6876	4.4067e-05	0.00585604
Soltu.DM.05G009010.2	4.96835	2.78775	16.6279	4.54774e-05	0.00597037
Soltu.DM.06G010930.2	4.45287	2.30072	16.6216	4.56282e-05	0.00597037
Soltu.DM.08G013140.6	-4.32411	1.67742	16.6189	4.56941e-05	0.00597037
Soltu.DM.02G032910.3	-4.87432	2.20401	16.6132	4.58304e-05	0.00597037
Soltu.DM.05G016700.2	4.71152	2.54298	16.5953	4.62643e-05	0.00599736
Soltu.DM.01G035040.2	4.58032	3.5408	16.5799	4.66433e-05	0.00601698
Soltu.DM.06G000520.1	4.67982	2.51311	16.553	4.73084e-05	0.00603623
Soltu.DM.05G006280.1	4.43959	2.2883	16.544	4.75333e-05	0.00603623
Soltu.DM.01G023450.3	4.48467	2.33059	16.5424	4.75737e-05	0.00603623
Soltu.DM.01G040860.2	4.48658	2.33239	16.5372	4.77055e-05	0.00603623
Soltu.DM.09G010360.1	4.48827	2.33345	16.4368	5.02996e-05	0.00633416
Soltu.DM.09G020160.6	-4.60679	1.94693	16.3105	5.3765e-05	0.00673846
Soltu.DM.08G017220.1	-1.78769	8.59658	16.2409	5.57777e-05	0.00695774
Soltu.DM.11G025770.4	4.69087	2.59302	16.2093	5.67162e-05	0.0070416
Soltu.DM.04G006520.7	-4.6633	2.00105	16.1845	5.74624e-05	0.00705419
Soltu.DM.06G003070.1	1.3893	9.3458	16.1832	5.75013e-05	0.00705419
Soltu.DM.01G034090.3	-4.26666	1.62325	16.1794	5.76179e-05	0.00705419
Soltu.DM.02G009490.1	4.41999	2.26971	16.1606	5.81929e-05	0.00707106
Soltu.DM.08G021880.3	4.26816	2.54664	16.1574	5.82904e-05	0.00707106
Soltu.DM.01G015240.2	-4.55867	1.9009	16.0799	6.07247e-05	0.00732075
Soltu.DM.03G000340.2	4.62128	2.45793	16.0744	6.09025e-05	0.00732075
Soltu.DM.06G026180.4	4.37532	2.22848	16.0114	6.29633e-05	0.00750517
Soltu.DM.02G028970.2	4.48074	2.32707	16.0101	6.30043e-05	0.00750517
Soltu.DM.06G009250.1	-4.6708	2.04912	15.9639	6.45609e-05	0.00765611
Soltu.DM.08G030230.1	4.41987	2.27014	15.9263	6.58563e-05	0.00771921
Soltu.DM.02G010560.1	4.36864	2.2219	15.9254	6.58887e-05	0.00771921
Soltu.DM.06G025160.2	4.7274	2.55782	15.9231	6.59687e-05	0.00771921
Soltu.DM.06G024360.1	4.3342	2.19001	15.8768	6.76011e-05	0.00781717
Soltu.DM.02G034620.3	2.49438	5.9152	15.8717	6.77863e-05	0.00781717
Soltu.DM.04G031670.3	-4.24086	2.35011	15.8668	6.79598e-05	0.00781717
Soltu.DM.09G020180.1	4.39728	2.24905	15.866	6.79882e-05	0.00781717
Soltu.DM.11G021450.7	4.39012	2.24181	15.8566	6.83286e-05	0.00782229
Soltu.DM.05G006110.4	4.42556	2.27476	15.798	7.04753e-05	0.00803327
Soltu.DM.02G027940.1	2.11799	5.84989	15.744	7.25167e-05	0.00823049
Soltu.DM.11G001840.3	4.52728	2.36969	15.6715	7.53491e-05	0.00851542
Soltu.DM.05G000210.2	-4.06063	1.42928	15.6421	7.65309e-05	0.00861216
Soltu.DM.05G009760.5	4.86713	2.90204	15.4839	8.32125e-05	0.00932047
Soltu.DM.03G001120.2	4.34933	2.20379	15.4767	8.353e-05	0.00932047
Soltu.DM.02G034620.1	4.38685	2.23945	15.4667	8.39697e-05	0.00933016
Soltu.DM.03G013740.2	4.29722	2.18456	15.4489	8.47683e-05	0.00937949
Soltu.DM.09G025800.2	5.37417	3.17668	15.3919	8.73632e-05	0.00960553
Soltu.DM.06G018400.1	-4.96127	2.2879	15.3881	8.75376e-05	0.00960553
Soltu.DM.02G004910.1	1.87774	6.20634	15.3797	8.7926e-05	0.00960827
Soltu.DM.04G019240.2	4.2572	2.11855	15.3619	8.87606e-05	0.00965956
Soltu.DM.05G019150.1	4.75874	2.58738	15.3239	9.05637e-05	0.0097477
Soltu.DM.02G015040.3	5.15488	2.96424	15.3209	9.07073e-05	0.0097477
Soltu.DM.03G016850.1	-4.27277	1.62856	15.3158	9.09504e-05	0.0097477
Soltu.DM.11G017080.3	4.44842	2.29591	15.3109	9.11878e-05	0.0097477
Soltu.DM.01G033260.2	4.27586	2.13571	15.3063	9.14135e-05	0.0097477
Soltu.DM.06G030220.1	4.50546	2.34918	15.2926	9.20744e-05	0.00977874
Soltu.DM.05G009760.4	-4.69275	2.02852	15.2679	9.32873e-05	0.00986793
Soltu.DM.02G011840.2	1.82768	6.53056	15.247	9.4327e-05	0.00993816
Soltu.DM.04G005230.2	4.25021	2.90423	15.194	9.70137e-05	0.0101807
Soltu.DM.02G020030.6	4.27612	2.13585	15.1188	0.000100955	0.0105524
Soltu.DM.03G022230.1	-3.99155	1.36474	15.107	0.000101589	0.0105544
Soltu.DM.04G034790.2	4.28806	2.14798	15.1035	0.000101772	0.0105544
Soltu.DM.02G031790.2	4.24738	2.10981	15.0905	0.000102477	0.010586
Soltu.DM.09G024350.1	-3.93503	1.31205	14.9959	0.000107743	0.0110866
Soltu.DM.02G019730.3	4.19503	2.06135	14.8992	0.000113409	0.0116244
Soltu.DM.02G017410.1	-4.08645	1.45355	14.8638	0.000115561	0.0117992
Soltu.DM.04G037790.2	4.71702	2.54781	14.8424	0.000116879	0.0118868
Soltu.DM.05G009130.2	4.16676	2.03507	14.8353	0.000117317	0.0118868
Soltu.DM.02G012980.1	4.49876	2.34277	14.7739	0.000121201	0.0121676
Soltu.DM.02G030150.2	4.15545	2.02469	14.7701	0.000121447	0.0121676
Soltu.DM.11G010490.2	4.15948	2.02832	14.7697	0.000121469	0.0121676
Soltu.DM.04G004650.3	4.46078	2.30868	14.7034	0.000125818	0.0125557
Soltu.DM.04G004430.3	3.75731	4.65271	14.6931	0.000126508	0.0125568
Soltu.DM.08G029240.1	4.16134	2.02993	14.6891	0.000126778	0.0125568
Soltu.DM.06G034630.1	4.2261	2.09025	14.6489	0.000129509	0.0127431
Soltu.DM.03G019160.4	4.13577	2.00655	14.6456	0.000129734	0.0127431
Soltu.DM.02G011850.8	4.17539	2.57924	14.6403	0.000130106	0.0127431
Soltu.DM.03G024150.1	4.13333	2.00434	14.6312	0.000130731	0.0127571
Soltu.DM.08G015220.1	3.90624	3.86343	14.6216	0.000131402	0.0127755
Soltu.DM.06G034030.3	4.26952	2.67916	14.5799	0.000134342	0.0130134
Soltu.DM.01G002500.3	4.21695	2.08101	14.5662	0.00013532	0.0130294
Soltu.DM.11G010800.2	4.12226	1.99413	14.5638	0.000135492	0.0130294
Soltu.DM.11G015370.3	4.23309	2.09598	14.5523	0.000136323	0.0130618
Soltu.DM.08G016710.1	4.27485	2.13445	14.5018	0.000140029	0.0133684
Soltu.DM.08G027870.1	4.16135	2.03042	14.4692	0.000142467	0.0135523
Soltu.DM.11G022980.3	5.09143	2.90543	14.4552	0.000143535	0.013605
Soltu.DM.09G024850.5	4.25038	2.1118	14.4258	0.000145791	0.0137694
Soltu.DM.11G006680.1	-3.84064	1.22444	14.4033	0.00014754	0.013885
Soltu.DM.11G017050.5	4.24195	2.10399	14.3364	0.000152881	0.0142854
Soltu.DM.09G026070.3	4.38532	2.23723	14.3321	0.000153226	0.0142854
Soltu.DM.09G020160.3	4.28519	2.14395	14.3298	0.000153415	0.0142854
Soltu.DM.05G005680.1	-4.34559	1.69797	14.3021	0.000155687	0.0144461
Soltu.DM.09G023320.1	4.66065	4.70289	14.2767	0.000157808	0.0145206
Soltu.DM.05G008060.2	-2.70939	4.56048	14.2738	0.000158051	0.0145206
Soltu.DM.02G025000.4	4.41568	2.2651	14.2723	0.000158172	0.0145206
Soltu.DM.01G035150.1	4.07719	1.95282	14.2662	0.000158686	0.0145206
Soltu.DM.04G006520.6	4.20389	2.06983	14.2362	0.000161237	0.0147031
Soltu.DM.05G000130.3	4.42133	2.27034	14.1856	0.000165635	0.0150523
Soltu.DM.06G015950.1	4.10062	1.97454	14.1472	0.000169045	0.0153096
Soltu.DM.03G021320.3	-3.98724	1.93342	14.1365	0.00017001	0.0153197
Soltu.DM.08G000110.1	1.4194	7.25999	14.1331	0.000170316	0.0153197
Soltu.DM.08G024710.1	4.12795	1.99969	14.1214	0.000171385	0.0153636
Soltu.DM.05G023730.2	4.19694	2.06347	14.0272	0.000180188	0.0160983
Soltu.DM.04G000120.2	4.05905	1.93585	13.965	0.000186249	0.0165837
Soltu.DM.09G021670.2	4.35287	2.21567	13.9478	0.000187961	0.01668
Soltu.DM.05G011860.1	-4.00853	1.38061	13.9087	0.00019191	0.0169328
Soltu.DM.08G009980.2	4.09297	1.96682	13.9069	0.000192091	0.0169328
Soltu.DM.03G022260.1	-3.63846	1.03834	13.898	0.000193003	0.0169567
Soltu.DM.01G027110.2	4.00059	1.88267	13.8123	0.000202008	0.0176891
Soltu.DM.04G029140.5	-2.90056	4.48334	13.7889	0.000204543	0.0177599
Soltu.DM.09G000820.1	3.99715	1.87954	13.7886	0.000204571	0.0177599
Soltu.DM.08G027190.1	-3.71369	6.94106	13.775	0.000206057	0.0177599
Soltu.DM.01G045530.2	4.01708	2.22676	13.771	0.0002065	0.0177599
Soltu.DM.01G015840.7	4.80863	2.6342	13.77	0.000206607	0.0177599
Soltu.DM.02G025720.2	4.42157	2.27045	13.7678	0.000206846	0.0177599
Soltu.DM.02G018160.2	4.00058	1.88244	13.7256	0.000211549	0.0180512
Soltu.DM.06G019350.1	3.98801	1.87123	13.7205	0.000212131	0.0180512
Soltu.DM.02G027730.2	4.07748	1.95256	13.7191	0.000212287	0.0180512
Soltu.DM.09G005580.3	4.22519	2.08826	13.6156	0.000224315	0.0190128
Soltu.DM.02G007370.5	-5.30144	6.22627	13.5435	0.000233101	0.0196944
Soltu.DM.03G001130.5	4.27569	2.13654	13.5312	0.000234634	0.0197608
Soltu.DM.04G026480.1	1.51632	7.29129	13.4725	0.000242084	0.0203235
Soltu.DM.04G020720.1	1.80429	5.90513	13.4597	0.000243737	0.0203484
Soltu.DM.04G023610.3	3.9641	1.84956	13.4583	0.000243919	0.0203484
Soltu.DM.05G008380.2	3.93427	1.82212	13.4063	0.000250775	0.0208545
Soltu.DM.01G029100.1	4.50097	2.34449	13.3761	0.000254847	0.0211267
Soltu.DM.05G001630.1	4.7479	2.57893	13.3673	0.000256056	0.0211382
Soltu.DM.01G035780.2	2.2339	5.53254	13.3634	0.000256584	0.0211382
Soltu.DM.09G025810.3	6.011	3.79427	13.3522	0.000258121	0.0211988
Soltu.DM.04G019420.1	4.23361	2.0976	13.3242	0.000262008	0.0213881
Soltu.DM.02G032250.3	4.5748	2.41366	13.3239	0.000262044	0.0213881
Soltu.DM.01G051600.8	4.21332	2.07883	13.3078	0.000264299	0.0215058
Soltu.DM.04G029140.6	4.09842	1.97285	13.2961	0.000265954	0.0215741
Soltu.DM.11G005430.2	4.21333	2.07719	13.2302	0.000275477	0.0222245
Soltu.DM.06G011760.4	4.14248	2.01344	13.229	0.000275653	0.0222245
Soltu.DM.09G017660.2	4.32861	2.76533	13.2158	0.000277606	0.022314
Soltu.DM.03G013610.1	3.92397	1.81256	13.2089	0.00027862	0.0223276
Soltu.DM.09G028460.2	3.94801	1.83433	13.1995	0.000280018	0.0223718
Soltu.DM.06G015450.1	3.89249	1.78416	13.1583	0.000286246	0.0227715
Soltu.DM.04G006830.1	4.57516	2.41618	13.1523	0.000287171	0.0227715
Soltu.DM.11G006010.3	3.92902	1.82845	13.1495	0.000287603	0.0227715
Soltu.DM.11G023870.2	4.2976	2.15517	13.1204	0.000292096	0.0230582
Soltu.DM.09G019710.1	3.66936	2.65069	13.0515	0.00030304	0.0238509
Soltu.DM.02G022570.1	4.03744	1.91692	13.0442	0.000304226	0.0238732
Soltu.DM.02G014290.3	4.19364	2.05897	13.0329	0.000306058	0.0239459
Soltu.DM.03G018890.1	-4.41827	1.76593	13.0037	0.000310871	0.0242507
Soltu.DM.01G036070.1	4.57265	2.41385	12.9876	0.000313563	0.0243888
Soltu.DM.08G024160.1	3.89893	1.78973	12.9791	0.000314983	0.0244274
Soltu.DM.04G032580.1	4.06268	1.93871	12.9704	0.000316454	0.0244658
Soltu.DM.01G000860.1	3.22644	3.42137	12.9652	0.000317329	0.0244658
Soltu.DM.02G017050.2	3.95465	1.84119	12.9584	0.000318487	0.0244837
Soltu.DM.02G034170.3	4.1801	2.04647	12.9467	0.000320482	0.0245155
Soltu.DM.08G018720.3	-2.65261	4.70098	12.9451	0.000320755	0.0245155
Soltu.DM.06G003130.3	-4.12722	2.56254	12.9397	0.000321692	0.0245163
Soltu.DM.08G015190.1	3.99227	2.44511	12.9023	0.000328183	0.0249391
Soltu.DM.09G023540.1	-4.30583	1.65926	12.8937	0.00032969	0.0249606
Soltu.DM.06G026040.1	-2.34292	5.17638	12.8899	0.000330354	0.0249606
Soltu.DM.09G024280.2	3.8656	1.76004	12.8714	0.000333641	0.0251372
Soltu.DM.06G026220.3	1.82237	7.47658	12.8649	0.000334795	0.0251524
Soltu.DM.02G019270.1	3.99247	1.8758	12.8514	0.000337228	0.0252634
Soltu.DM.08G008500.3	3.89259	1.78388	12.8033	0.000346011	0.0258332
Soltu.DM.08G009940.2	3.83411	1.73139	12.7961	0.000347341	0.0258332
Soltu.DM.11G003470.5	4.22132	2.08442	12.7938	0.000347764	0.0258332
Soltu.DM.05G011860.2	3.86715	1.76233	12.758	0.000354494	0.0262593
Soltu.DM.06G011600.1	3.85122	1.74758	12.7484	0.000356323	0.0263211
Soltu.DM.03G019220.3	4.07966	1.95415	12.7341	0.000359046	0.0264484
Soltu.DM.05G003790.1	4.47294	2.31811	12.696	0.000366445	0.0268831
Soltu.DM.04G006060.3	4.55249	5.40002	12.6932	0.000366981	0.0268831
Soltu.DM.06G004980.6	4.15969	2.02759	12.6859	0.000368427	0.0269145
Soltu.DM.09G022190.2	-2.48986	4.79725	12.6657	0.000372434	0.0271323
Soltu.DM.08G026810.1	2.72474	4.26707	12.6584	0.00037389	0.0271635
Soltu.DM.01G004410.1	3.80526	1.70528	12.6368	0.00037823	0.0274035
Soltu.DM.03G014370.3	3.88515	1.77704	12.6055	0.000384615	0.0277492
Soltu.DM.02G011250.1	4.08843	1.96213	12.602	0.000385326	0.0277492
Soltu.DM.06G015000.2	-1.93618	6.20958	12.5981	0.000386149	0.0277492
Soltu.DM.01G000940.2	-4.89033	2.56621	12.5891	0.000388005	0.027807
Soltu.DM.06G034000.6	3.80358	1.70389	12.556	0.000394926	0.0282265
Soltu.DM.02G014980.2	3.89266	1.78486	12.5441	0.000397452	0.0282545
Soltu.DM.11G021060.3	3.9636	1.84953	12.5393	0.000398489	0.0282545
Soltu.DM.09G018310.1	3.81389	1.71328	12.5391	0.000398523	0.0282545
Soltu.DM.05G007760.2	4.07116	1.94804	12.5197	0.000402686	0.0284733
Soltu.DM.01G051580.2	3.84896	1.74429	12.4997	0.000407026	0.0287035
Soltu.DM.01G040930.1	4.38962	3.97614	12.4894	0.000409262	0.0287234
Soltu.DM.04G005020.4	4.22919	2.09158	12.4837	0.000410521	0.0287234
Soltu.DM.08G013100.2	3.81409	1.71351	12.4835	0.000410568	0.0287234
Soltu.DM.11G022360.1	3.94436	1.832	12.4604	0.000415672	0.0290038
Soltu.DM.09G004220.1	3.77356	1.67654	12.4353	0.000421289	0.0293184
Soltu.DM.05G014240.1	4.00898	1.89107	12.3958	0.000430292	0.0298664
Soltu.DM.08G017870.1	3.81831	1.71741	12.3652	0.0004374	0.0302313
Soltu.DM.03G017660.1	1.30704	8.54417	12.3634	0.000437837	0.0302313
Soltu.DM.01G025220.1	-3.81818	1.91333	12.3246	0.000447024	0.0307853
Soltu.DM.06G003530.1	3.763	1.66693	12.3167	0.000448928	0.0308361
Soltu.DM.01G031980.3	3.78517	1.68675	12.2776	0.000458423	0.0314068
Soltu.DM.02G017520.1	-1.62612	9.47112	12.2719	0.000459842	0.0314225
Soltu.DM.02G029750.2	3.83919	1.73641	12.2561	0.000463752	0.0316081
Soltu.DM.05G013620.3	-4.29104	2.98373	12.2381	0.000468225	0.0317793
Soltu.DM.01G023820.3	4.03799	1.91584	12.2364	0.000468669	0.0317793
Soltu.DM.11G004340.3	3.75271	1.65762	12.2136	0.000474433	0.0320879
Soltu.DM.05G023730.1	1.37183	8.43661	12.2031	0.00047711	0.0321866
Soltu.DM.01G047660.2	-6.36858	3.71552	12.1455	0.000492052	0.0331102
Soltu.DM.05G012120.2	3.72405	1.6322	12.139	0.000493784	0.0331425
Soltu.DM.04G033040.1	1.94245	5.70617	12.0924	0.000506275	0.0338948
Soltu.DM.04G006970.1	3.71443	1.62334	12.0775	0.000510342	0.0340362
Soltu.DM.03G019220.4	3.7123	1.62145	12.0752	0.000510961	0.0340362
Soltu.DM.01G009380.1	-3.39215	1.06052	12.0337	0.00052246	0.0347147
Soltu.DM.09G023050.2	3.75075	1.65647	12.0231	0.000525459	0.0348265
Soltu.DM.11G000070.2	3.82609	1.7234	12.0169	0.00052719	0.0348538
Soltu.DM.11G003900.3	3.74639	1.86283	12.0065	0.000530154	0.0349624
Soltu.DM.06G003060.2	3.99275	2.24542	11.9607	0.000543351	0.0357436
Soltu.DM.02G013530.2	3.9515	1.83689	11.9459	0.000547682	0.0358814
Soltu.DM.06G001430.2	3.85832	1.75391	11.9404	0.000549309	0.0358814
Soltu.DM.03G018320.1	-1.89464	5.96761	11.9397	0.000549516	0.0358814
Soltu.DM.04G002730.2	3.96042	1.86205	11.9344	0.000551068	0.0358941
Soltu.DM.05G023220.2	-5.77698	3.0817	11.8768	0.000568371	0.0369302
Soltu.DM.04G035910.2	3.77709	1.68038	11.8528	0.000575761	0.0373186
Soltu.DM.01G002340.1	3.77936	1.68125	11.8447	0.000578244	0.0373596
Soltu.DM.11G024730.2	-3.72104	1.61127	11.8388	0.000580101	0.0373596
Soltu.DM.01G048620.3	4.12161	3.79582	11.8335	0.000581748	0.0373596
Soltu.DM.03G009320.4	-4.30444	1.6577	11.8325	0.000582044	0.0373596
Soltu.DM.03G024560.1	3.87468	1.76718	11.8198	0.000586042	0.0375251
Soltu.DM.11G013630.1	1.31811	7.65047	11.8091	0.000589426	0.0376506
Soltu.DM.01G040920.1	3.70876	1.61875	11.8021	0.000591632	0.0377005
Soltu.DM.02G017980.1	4.03479	1.91492	11.7835	0.000597581	0.0379881
Soltu.DM.08G022820.2	-3.12572	0.578638	11.7663	0.000603117	0.038248
Soltu.DM.05G022990.5	3.84324	1.74032	11.7212	0.000617905	0.0390921
Soltu.DM.11G003270.2	1.63738	6.60177	11.7101	0.000621615	0.0392329
Soltu.DM.06G001930.2	3.63743	1.55447	11.6973	0.000625921	0.0392861
Soltu.DM.05G025590.3	3.98046	1.86313	11.6967	0.000626109	0.0392861
Soltu.DM.03G009770.1	3.81743	1.71694	11.6943	0.000626913	0.0392861
Soltu.DM.02G028310.2	3.59657	2.36384	11.676	0.00063313	0.0395819
Soltu.DM.11G000780.2	4.04049	1.92018	11.6654	0.000636744	0.0397139
Soltu.DM.06G026020.1	3.73748	1.64356	11.6543	0.00064054	0.0398567
Soltu.DM.02G031160.2	3.6818	1.59459	11.6392	0.000645781	0.0400884
Soltu.DM.09G026520.1	2.57753	4.22293	11.6286	0.000649438	0.0402211
Soltu.DM.01G006570.1	3.9669	2.93112	11.6066	0.00065718	0.0406054
Soltu.DM.05G010100.3	3.86858	1.76155	11.5997	0.000659614	0.0406608
Soltu.DM.09G001640.1	3.79322	1.69356	11.5818	0.000666022	0.0409604
Soltu.DM.08G014620.2	3.77668	1.67868	11.5574	0.000674792	0.041402
Soltu.DM.05G018710.2	4.23473	2.09909	11.5527	0.000676508	0.041402
Soltu.DM.05G007940.2	4.28132	2.1395	11.5453	0.00067921	0.041402
Soltu.DM.01G042260.2	3.81721	2.21982	11.5446	0.000679465	0.041402
Soltu.DM.09G016880.1	3.04075	3.42602	11.5307	0.000684569	0.041617
Soltu.DM.04G032040.2	-3.83112	3.00003	11.5197	0.000688615	0.041767
Soltu.DM.04G035540.2	-3.29552	0.728762	11.5084	0.000692834	0.0419267
Soltu.DM.08G012590.2	3.59784	1.51907	11.5016	0.000695354	0.0419832
Soltu.DM.09G024350.2	3.6345	1.55156	11.4928	0.000698677	0.0420877
Soltu.DM.06G002470.1	3.84497	1.74016	11.4778	0.000704313	0.0423045
Soltu.DM.04G031530.1	-4.85565	2.1845	11.4732	0.000706057	0.0423045
Soltu.DM.05G004680.1	3.69921	1.61035	11.4706	0.000707075	0.0423045
Soltu.DM.02G026060.1	-1.42833	7.58529	11.4553	0.000712896	0.0425565
Soltu.DM.06G004060.2	3.59384	1.51588	11.4327	0.00072161	0.0429797
Soltu.DM.02G007530.2	3.72968	1.63644	11.4255	0.000724445	0.0430516
Soltu.DM.08G017890.1	3.78048	2.70021	11.3927	0.000737327	0.043648
Soltu.DM.02G020920.3	3.565	1.48991	11.3916	0.000737782	0.043648
Soltu.DM.03G021770.2	-3.93801	1.66475	11.3394	0.000758781	0.0447901
Soltu.DM.06G023230.2	3.94902	1.83436	11.3114	0.000770336	0.0453008
Soltu.DM.11G024320.3	-3.46034	3.40662	11.3101	0.000770858	0.0453008
Soltu.DM.01G033930.1	3.91144	1.80024	11.3033	0.000773694	0.0453666
Soltu.DM.09G000400.1	3.66343	1.57717	11.2917	0.000778541	0.0455498
Soltu.DM.11G021450.8	4.09159	1.96457	11.2858	0.00078102	0.045594
Soltu.DM.01G003160.3	3.63647	1.55416	11.2744	0.000785853	0.0457751
Soltu.DM.04G000750.3	3.95719	1.84178	11.2685	0.000788322	0.0458135
Soltu.DM.05G012480.2	3.85739	1.75851	11.2646	0.000789978	0.0458135
Soltu.DM.08G013420.3	3.56715	1.49161	11.2592	0.000792283	0.0458467
Soltu.DM.09G025660.3	3.54633	1.47366	11.2516	0.000795547	0.0459351
Soltu.DM.03G001130.4	3.81927	1.71684	11.2095	0.000813795	0.0468863
Soltu.DM.03G021120.1	-3.30032	2.2911	11.2002	0.000817864	0.0469114
Soltu.DM.02G019880.2	3.61504	1.53402	11.1997	0.000818097	0.0469114
Soltu.DM.01G006960.1	1.49187	8.22733	11.1935	0.000820843	0.0469114
Soltu.DM.05G023230.2	5.10044	2.91154	11.1916	0.000821705	0.0469114
Soltu.DM.05G004770.2	3.51205	1.44313	11.1871	0.000823663	0.0469114
Soltu.DM.11G021020.2	4.23802	2.40656	11.1819	0.000825976	0.0469114
Soltu.DM.11G009400.2	3.87744	1.76937	11.1804	0.000826648	0.0469114
Soltu.DM.06G017280.1	3.55116	1.47739	11.1748	0.000829137	0.0469519
Soltu.DM.09G002600.3	3.51402	1.44495	11.1697	0.00083142	0.0469806
Soltu.DM.05G026640.2	3.91588	1.8042	11.1516	0.000839585	0.0473408
Soltu.DM.04G006810.1	3.55177	1.47789	11.1366	0.000846419	0.0475329
Soltu.DM.09G009010.1	-4.29517	1.65046	11.1362	0.000846587	0.0475329
Soltu.DM.03G018900.1	-4.83654	2.57727	11.1174	0.000855214	0.0479155
Soltu.DM.05G004680.2	-4.00147	1.37267	11.1038	0.000861511	0.0480897
Soltu.DM.01G046680.2	3.53098	1.4595	11.1028	0.00086196	0.0480897
Soltu.DM.02G023710.3	3.54378	1.47154	11.0988	0.000863837	0.048093
Soltu.DM.05G022960.3	-2.66049	4.22062	11.0558	0.000884126	0.0490084
Soltu.DM.02G026040.2	4.05549	1.93412	11.0479	0.000887874	0.0490084
Soltu.DM.02G033390.2	3.99621	1.87985	11.0476	0.000887999	0.0490084
Soltu.DM.03G019620.1	2.09467	4.88542	11.0449	0.000889297	0.0490084
Soltu.DM.01G015090.2	-2.80989	3.87299	11.0444	0.000889545	0.0490084
Soltu.DM.01G034090.1	3.71794	1.62571	11.0321	0.000895455	0.0491356
Soltu.DM.01G040940.1	3.6974	1.60895	11.0302	0.000896392	0.0491356
Soltu.DM.11G000070.3	3.63281	1.55103	11.0263	0.000898295	0.0491356
Soltu.DM.09G026960.1	1.40225	7.35049	11.0242	0.000899286	0.0491356
Soltu.DM.02G025390.1	3.9446	2.6766	11.0181	0.000902289	0.049198
Soltu.DM.04G034510.3	3.71018	1.61875	11.007	0.000907701	0.0493043
Soltu.DM.06G033710.2	3.4999	1.43202	11.0064	0.000907966	0.0493043
Soltu.DM.04G036650.1	2.61468	5.64809	10.9842	0.000918909	0.0496988
Soltu.DM.03G018110.1	3.69192	1.60405	10.9841	0.000918991	0.0496988

## Sheet: PR_12h_SssvPMTV
gene	logFC	logCPM	LR	PValue	FDR
Soltu.DM.01G047110.2	-8.27705	4.85678	86.3982	1.47122e-20	3.45516e-16
Soltu.DM.08G003930.2	8.80549	3.81547	77.1928	1.55056e-18	1.82074e-14
Soltu.DM.01G003640.1	-7.6814	4.2651	73.5467	9.82833e-18	7.69395e-14
Soltu.DM.08G027200.1	-7.478	4.06369	66.3687	3.73985e-16	1.77771e-12
Soltu.DM.08G027200.2	8.62775	3.63318	66.3452	3.78478e-16	1.77771e-12
Soltu.DM.11G025820.1	7.9634	2.99627	46.8419	7.69488e-12	3.01191e-08
Soltu.DM.02G025390.1	-7.07101	3.66166	37.7577	8.0098e-10	2.35412e-06
Soltu.DM.04G000960.3	7.74461	2.8017	37.7555	8.01915e-10	2.35412e-06
Soltu.DM.06G003940.2	-8.37512	4.95456	36.553	1.48572e-09	3.87691e-06
Soltu.DM.08G023050.1	7.43192	2.49345	36.2046	1.77647e-09	4.17204e-06
Soltu.DM.08G011800.6	6.94154	4.09775	34.8668	3.53052e-09	7.53766e-06
Soltu.DM.11G022080.1	-7.27682	3.86905	34.6866	3.87292e-09	7.57963e-06
Soltu.DM.01G001570.2	7.27813	2.35806	34.1215	5.1775e-09	9.35336e-06
Soltu.DM.02G014290.3	7.28673	2.35661	33.8201	6.0452e-09	1.01408e-05
Soltu.DM.09G007350.1	6.79411	2.39557	33.61	6.7347e-09	1.05443e-05
Soltu.DM.06G008230.2	-6.62492	3.22347	30.8043	2.85409e-08	4.18927e-05
Soltu.DM.04G038140.2	-6.27412	2.87967	29.7278	4.97178e-08	6.86836e-05
Soltu.DM.01G027200.3	-6.14663	2.75558	27.5999	1.49185e-07	0.000194644
Soltu.DM.08G029780.2	6.85424	1.95329	26.937	2.10196e-07	0.000259813
Soltu.DM.06G000740.1	-2.65441	5.36268	26.4754	2.66912e-07	0.000313422
Soltu.DM.01G040440.1	-6.49292	3.09266	26.2807	2.95222e-07	0.000330157
Soltu.DM.08G013650.2	-6.39991	4.66328	25.4604	4.51561e-07	0.000482041
Soltu.DM.03G000120.4	6.54262	1.65337	25.0808	5.49766e-07	0.000561359
Soltu.DM.11G001650.2	-6.0722	2.68366	24.7758	6.44022e-07	0.000613911
Soltu.DM.01G015840.3	-7.94276	4.52466	24.7476	6.53514e-07	0.000613911
Soltu.DM.01G007620.4	-6.14923	2.75755	24.333	8.10369e-07	0.00072331
Soltu.DM.06G022990.3	-5.97079	2.61994	24.2833	8.31568e-07	0.00072331
Soltu.DM.06G034880.1	-6.23001	2.83569	24.0694	9.29275e-07	0.000779429
Soltu.DM.02G014810.2	6.6875	1.80391	23.5628	1.20901e-06	0.000979088
Soltu.DM.08G022190.1	-6.67858	3.43988	23.1956	1.46331e-06	0.00113736
Soltu.DM.08G015060.2	-6.40282	3.00404	23.1463	1.50131e-06	0.00113736
Soltu.DM.03G001130.1	-6.28635	2.89031	23.0295	1.59536e-06	0.00117084
Soltu.DM.06G025470.2	-5.91815	2.53247	22.064	2.63709e-06	0.00186562
Soltu.DM.08G003440.2	6.98522	2.1059	22.0181	2.70093e-06	0.00186562
Soltu.DM.08G029010.3	5.46067	1.88191	21.8214	2.99242e-06	0.00200791
Soltu.DM.01G046570.7	-5.55461	2.9718	21.598	3.36208e-06	0.00215443
Soltu.DM.06G034780.1	6.14289	1.27901	21.5753	3.40203e-06	0.00215443
Soltu.DM.01G044120.2	-6.30505	2.91222	21.4933	3.55072e-06	0.00215443
Soltu.DM.05G004550.2	-6.11918	2.73066	21.4787	3.57772e-06	0.00215443
Soltu.DM.09G023050.6	6.33146	1.46566	21.2587	4.01282e-06	0.00235603
Soltu.DM.02G011130.2	-1.85526	5.82773	20.9843	4.63068e-06	0.00265248
Soltu.DM.02G031500.6	5.97882	1.12397	20.8964	4.84811e-06	0.0027109
Soltu.DM.11G021450.3	5.81423	1.65652	20.6744	5.44395e-06	0.00297328
Soltu.DM.02G005280.2	-6.09151	2.70364	20.5951	5.67407e-06	0.00302853
Soltu.DM.02G024900.1	5.95105	1.09858	20.5398	5.84043e-06	0.00304806
Soltu.DM.06G022280.1	5.95646	2.45774	20.304	6.60639e-06	0.00335904
Soltu.DM.04G034550.5	6.72258	1.8551	20.2707	6.72236e-06	0.00335904
Soltu.DM.06G003530.2	5.98525	1.13449	20.1877	7.02046e-06	0.0034349
Soltu.DM.04G024060.2	6.05042	1.19742	19.993	7.77278e-06	0.00372538
Soltu.DM.09G025800.3	-5.86372	2.47873	19.5762	9.66637e-06	0.00437595
Soltu.DM.04G016640.4	-5.9341	2.54718	19.5697	9.69964e-06	0.00437595
Soltu.DM.02G015330.1	5.90809	1.06256	19.5164	9.97388e-06	0.00437595
Soltu.DM.01G029100.6	-5.78616	2.40441	19.5078	1.00192e-05	0.00437595
Soltu.DM.05G016920.1	-5.89911	2.51306	19.4997	1.00618e-05	0.00437595
Soltu.DM.11G017190.3	-6.11537	2.72667	19.3784	1.07213e-05	0.00457798
Soltu.DM.11G004580.2	5.79437	0.955502	19.1147	1.23093e-05	0.00512881
Soltu.DM.06G014020.1	6.65909	1.79962	19.0933	1.2448e-05	0.00512881
Soltu.DM.11G005650.1	5.658	0.826665	18.8765	1.39457e-05	0.00564681
Soltu.DM.06G020210.1	-5.64721	2.27236	18.7237	1.5109e-05	0.00601414
Soltu.DM.01G011150.2	5.79668	0.961714	18.664	1.559e-05	0.00610217
Soltu.DM.01G024980.2	5.63852	0.810393	18.5934	1.6178e-05	0.00610488
Soltu.DM.02G001560.2	-5.71428	2.33509	18.5718	1.6362e-05	0.00610488
Soltu.DM.08G013290.1	5.60398	0.777034	18.5701	1.63767e-05	0.00610488
Soltu.DM.02G006470.1	5.91695	1.07698	18.4499	1.74431e-05	0.00640079
Soltu.DM.06G030220.1	-5.62506	2.25032	18.3707	1.81835e-05	0.00656983
Soltu.DM.08G018400.2	-4.93073	4.51704	18.2153	1.97284e-05	0.00693705
Soltu.DM.04G010750.1	5.5331	0.712138	18.1976	1.99133e-05	0.00693705
Soltu.DM.04G030760.2	5.97836	1.13988	18.1811	2.0086e-05	0.00693705
Soltu.DM.02G007230.3	-5.82205	2.66413	18.1019	2.09395e-05	0.00712701
Soltu.DM.05G000770.1	5.53327	0.713304	17.9723	2.24147e-05	0.00752013
Soltu.DM.11G008270.2	-5.55023	2.17964	17.8674	2.36839e-05	0.00783404
Soltu.DM.06G013470.2	5.41793	0.608121	17.4429	2.9607e-05	0.00965721
Soltu.DM.01G023710.3	5.3763	0.569954	17.2464	3.28317e-05	0.0105624
Soltu.DM.06G019300.3	-5.47877	2.11045	16.9658	3.80586e-05	0.0120785
Soltu.DM.02G030570.3	-5.08377	2.09754	16.4188	5.07795e-05	0.0159008
Soltu.DM.11G003300.1	-5.15244	1.81295	16.1967	5.70936e-05	0.0176427
Soltu.DM.02G019920.3	-5.24706	1.88985	15.9642	6.45504e-05	0.0196879
Soltu.DM.05G022940.3	-5.27365	1.9155	15.905	6.66033e-05	0.0199352
Soltu.DM.02G024760.3	5.53476	0.72993	15.8921	6.70591e-05	0.0199352
Soltu.DM.01G031220.5	6.14123	1.3125	15.7715	7.14717e-05	0.0209814
Soltu.DM.06G004060.5	-5.53789	2.16983	15.7363	7.28132e-05	0.0211113
Soltu.DM.08G026790.3	-5.51035	2.13717	15.6232	7.73005e-05	0.022139
Soltu.DM.06G025250.1	-6.35624	2.96196	15.3915	8.73807e-05	0.0247245
Soltu.DM.09G028890.5	1.15388	6.86876	15.2081	9.62884e-05	0.0269206
Soltu.DM.01G046570.5	-5.81507	2.42984	15.1244	0.000100651	0.0278094
Soltu.DM.05G023260.2	-5.37638	2.06551	15.0613	0.000104077	0.0284216
Soltu.DM.09G031030.3	-5.7679	2.38446	14.9448	0.000110704	0.0298838
Soltu.DM.02G028570.2	-5.08074	1.72761	14.8418	0.000116916	0.0312018
Soltu.DM.03G020140.2	-5.20918	1.84954	14.768	0.000121579	0.0320817
Soltu.DM.05G008390.12	-7.58115	4.60687	14.7303	0.000124038	0.0323671
Soltu.DM.02G024580.3	5.0886	0.320756	14.654	0.000129158	0.0333328
Soltu.DM.03G015010.1	5.67165	0.868953	14.625	0.000131163	0.0334821
Soltu.DM.02G023480.3	-4.97025	1.62407	14.5051	0.000139777	0.0352974
Soltu.DM.05G010100.2	-5.0378	1.69003	14.4249	0.000145861	0.036442
Soltu.DM.11G022330.3	4.84938	0.102716	14.3086	0.000155153	0.0383554
Soltu.DM.03G006430.2	4.91252	0.161634	14.0337	0.000179561	0.0435218
Soltu.DM.09G022190.3	5.28911	0.512243	14.0317	0.000179758	0.0435218
Soltu.DM.02G015040.3	-4.87465	1.53334	13.917	0.000191066	0.0457877
Soltu.DM.06G032690.2	-5.46402	2.09165	13.8569	0.000197267	0.0467961
Soltu.DM.03G023160.2	-5.48015	2.10674	13.7981	0.000203541	0.0478017

## Sheet: RB_12h_SssvPMTV
gene	logFC	logCPM	LR	PValue	FDR
Soltu.DM.04G003640.1	5.95926	4.73511	104.767	1.37401e-24	3.48174e-20
Soltu.DM.02G013410.4	-5.53476	6.52881	68.9951	9.87082e-17	1.25063e-12
Soltu.DM.06G032530.4	-5.26173	4.79161	50.5173	1.18117e-12	9.97699e-09
Soltu.DM.03G022630.2	2.30904	7.748	46.8276	7.75141e-12	4.91052e-08
Soltu.DM.11G018660.1	4.69135	3.53086	42.9915	5.49773e-11	2.43565e-07
Soltu.DM.02G022440.8	-4.68075	4.22227	42.8979	5.76712e-11	2.43565e-07
Soltu.DM.04G036650.3	-4.93514	4.46915	39.4523	3.36169e-10	1.21693e-06
Soltu.DM.11G013180.1	-5.9584	5.47156	36.6549	1.41002e-09	4.46623e-06
Soltu.DM.09G007480.2	-3.97499	4.85219	34.652	3.94236e-09	1.10999e-05
Soltu.DM.04G031090.2	-5.04815	4.57942	33.0886	8.80515e-09	2.23122e-05
Soltu.DM.04G034490.3	-4.03947	3.60801	29.555	5.43527e-08	0.000120472
Soltu.DM.02G034700.2	-5.01277	4.54317	29.4611	5.70509e-08	0.000120472
Soltu.DM.04G000570.3	3.99006	2.88689	29.0462	7.06713e-08	0.000137755
Soltu.DM.05G019580.1	-4.06609	3.63214	28.3694	1.00236e-07	0.000181426
Soltu.DM.01G029590.2	3.57381	2.95084	26.1875	3.09827e-07	0.000496981
Soltu.DM.04G020260.2	3.6157	3.35227	26.1629	3.138e-07	0.000496981
Soltu.DM.04G038240.2	3.75212	2.67439	25.3109	4.87948e-07	0.000727329
Soltu.DM.08G028080.2	3.8709	2.7813	25.1084	5.41964e-07	0.000762965
Soltu.DM.01G000010.4	3.64909	2.5831	24.8969	6.04782e-07	0.000806588
Soltu.DM.08G018400.2	-1.95069	5.53893	24.4758	7.52507e-07	0.000953427
Soltu.DM.01G006380.4	-4.10336	3.66818	24.3424	8.06432e-07	0.000973095
Soltu.DM.02G029720.2	-4.61515	4.15935	23.7017	1.12485e-06	0.00129562
Soltu.DM.05G024870.3	-4.24256	3.80142	23.3155	1.37487e-06	0.00151475
Soltu.DM.02G032740.2	3.48232	2.43789	22.6	1.9948e-06	0.00205195
Soltu.DM.01G005660.1	3.4624	2.42052	22.5717	2.02442e-06	0.00205195
Soltu.DM.09G026070.3	3.68321	2.61521	22.116	2.56656e-06	0.00250141
Soltu.DM.01G005660.3	3.39861	2.36544	21.9967	2.73118e-06	0.00256326
Soltu.DM.02G025010.4	3.97599	2.87766	21.6766	3.22708e-06	0.00292051
Soltu.DM.01G020170.3	1.87424	6.06741	21.5598	3.42974e-06	0.00299689
Soltu.DM.05G026320.2	-3.80446	3.38437	21.3073	3.9124e-06	0.00325152
Soltu.DM.11G020940.3	3.67809	2.98436	21.2755	3.97778e-06	0.00325152
Soltu.DM.11G022640.2	4.09619	2.98735	21.0347	4.51036e-06	0.00349596
Soltu.DM.03G019220.3	4.2562	3.13704	21.0168	4.55275e-06	0.00349596
Soltu.DM.04G035210.1	1.26586	6.57828	20.6969	5.38043e-06	0.00401
Soltu.DM.02G020770.3	3.23366	2.22464	20.5408	5.83734e-06	0.00422624
Soltu.DM.11G022880.1	3.44641	2.54207	20.1252	7.25364e-06	0.00510576
Soltu.DM.03G015280.2	1.66292	6.57417	19.6968	9.07516e-06	0.00608896
Soltu.DM.06G010960.1	3.38125	2.35213	19.6851	9.13104e-06	0.00608896
Soltu.DM.08G003470.2	1.80459	5.7014	19.2911	1.12227e-05	0.00713725
Soltu.DM.06G026720.6	-4.09662	3.66096	19.2837	1.12664e-05	0.00713725
Soltu.DM.01G025140.5	-3.9664	4.20472	19.0782	1.25471e-05	0.0077547
Soltu.DM.05G009010.1	-3.6105	4.44748	18.9908	1.31351e-05	0.00785314
Soltu.DM.11G025080.2	-4.08614	3.65234	18.9632	1.33262e-05	0.00785314
Soltu.DM.03G005510.2	3.16802	2.17009	18.719	1.51463e-05	0.00872287
Soltu.DM.05G002690.2	2.8813	2.10249	18.6707	1.55353e-05	0.00874813
Soltu.DM.01G024500.2	-3.12279	3.36258	18.4122	1.77911e-05	0.0098006
Soltu.DM.08G018390.1	3.71454	2.6455	18.2822	1.90474e-05	0.0102694
Soltu.DM.05G009520.1	1.54157	7.89687	18.2144	1.97381e-05	0.0104201
Soltu.DM.03G020560.2	2.99548	2.13602	18.1536	2.03787e-05	0.0105387
Soltu.DM.02G030610.1	-3.43186	3.03499	17.5762	2.76022e-05	0.0139888
Soltu.DM.02G027920.1	2.9366	1.97828	17.335	3.13367e-05	0.01557
Soltu.DM.01G037610.2	3.12731	2.92823	17.2866	3.21442e-05	0.0156641
Soltu.DM.08G017430.3	-3.59088	3.18228	16.72	4.33227e-05	0.0207132
Soltu.DM.01G040620.1	3.16386	3.22605	16.6684	4.45163e-05	0.0208897
Soltu.DM.02G027780.2	-3.37314	2.9814	16.3736	5.2005e-05	0.0239601
Soltu.DM.06G025160.2	-3.34165	2.95263	16.037	6.21157e-05	0.0281074
Soltu.DM.01G027330.2	-3.78659	3.36971	15.9579	6.47679e-05	0.0287424
Soltu.DM.04G019800.2	3.00144	2.03321	15.8989	6.6817e-05	0.0287424
Soltu.DM.06G009750.2	2.80678	1.87331	15.8959	6.6922e-05	0.0287424
Soltu.DM.02G031980.3	-5.34146	4.86626	15.5921	7.85811e-05	0.0331874
Soltu.DM.02G033570.1	-4.20747	3.76417	15.2824	9.25732e-05	0.0375933
Soltu.DM.03G008510.2	-3.01457	2.65396	15.2779	9.27942e-05	0.0375933
Soltu.DM.02G007590.3	-4.07229	3.63519	15.2644	9.34639e-05	0.0375933

## Sheet: SH_12h_SssvPMTV
gene	logFC	logCPM	LR	PValue	FDR
Soltu.DM.09G023320.1	-8.2786	3.78787	95.5312	1.45581e-22	3.66033e-18
Soltu.DM.04G003640.1	-7.38253	2.92247	58.4327	2.10367e-14	2.64463e-10
Soltu.DM.04G017900.2	-6.01297	3.64889	44.0086	3.26941e-11	2.7401e-07
Soltu.DM.03G017200.3	-6.68922	2.2613	39.1103	4.00517e-10	2.51755e-06
Soltu.DM.09G002210.2	-6.33344	2.29597	38.1606	6.51559e-10	2.73743e-06
Soltu.DM.11G022080.1	-6.00385	2.92497	38.1555	6.53248e-10	2.73743e-06
Soltu.DM.03G023160.3	-6.48327	2.0664	35.2185	2.94709e-09	1.05855e-05
Soltu.DM.06G023910.2	-6.4079	2.00558	34.2769	4.78026e-09	1.50238e-05
Soltu.DM.11G025210.4	-6.22091	1.81646	32.774	1.03523e-08	2.89208e-05
Soltu.DM.01G023050.1	-3.72103	4.26058	32.245	1.35909e-08	3.41706e-05
Soltu.DM.04G027930.1	-6.40385	1.99402	32.0598	1.49496e-08	3.41706e-05
Soltu.DM.06G018590.1	-1.48595	8.46084	30.814	2.83989e-08	5.95028e-05
Soltu.DM.05G021120.2	-6.08759	1.70951	30.3992	3.51677e-08	6.45865e-05
Soltu.DM.06G023150.2	-5.75772	1.71578	30.3558	3.59627e-08	6.45865e-05
Soltu.DM.04G034550.5	-5.98089	1.59006	29.9095	4.52685e-08	7.5879e-05
Soltu.DM.08G024770.2	-3.17248	5.55028	29.5774	5.37286e-08	8.44311e-05
Soltu.DM.02G004910.1	-2.0139	5.14576	28.7836	8.09339e-08	0.000119701
Soltu.DM.05G005560.1	-5.8406	1.45868	28.4912	9.41256e-08	0.000131478
Soltu.DM.02G022810.2	-5.77543	1.39795	27.904	1.27483e-07	0.00016061
Soltu.DM.09G031090.2	-5.9314	1.5459	27.8542	1.30811e-07	0.00016061
Soltu.DM.09G010360.1	-5.88352	1.50104	27.8055	1.34145e-07	0.00016061
Soltu.DM.01G005960.1	-6.2598	1.86316	27.1264	1.90573e-07	0.000217799
Soltu.DM.05G004690.2	-5.76397	1.39132	25.1405	5.33002e-07	0.000582664
Soltu.DM.08G028660.3	-5.46456	1.11066	24.8193	6.29637e-07	0.000644004
Soltu.DM.02G025000.2	-5.46719	1.11302	24.7868	6.40342e-07	0.000644004
Soltu.DM.04G004430.2	-5.8181	1.47369	24.4148	7.76688e-07	0.000738718
Soltu.DM.04G021240.2	-6.48687	2.09235	24.3741	7.93278e-07	0.000738718
Soltu.DM.08G019590.3	6.1205	2.31733	24.282	8.32141e-07	0.000747233
Soltu.DM.01G033260.2	-5.52458	1.16769	24.119	9.05635e-07	0.000785185
Soltu.DM.05G006170.2	-5.37002	1.02411	23.9335	9.97208e-07	0.00083576
Soltu.DM.11G023920.5	-5.39404	1.04713	23.7207	1.11377e-06	0.000903338
Soltu.DM.01G027590.2	-5.40101	1.05407	23.5327	1.22807e-06	0.000953115
Soltu.DM.01G034510.2	-5.32545	0.983436	23.4972	1.25096e-06	0.000953115
Soltu.DM.06G035020.2	-5.37467	1.02965	23.0971	1.54027e-06	0.00113903
Soltu.DM.01G037960.2	-5.67793	1.31382	22.9834	1.63407e-06	0.00117387
Soltu.DM.08G012880.6	6.24542	1.73585	22.9175	1.69103e-06	0.00118104
Soltu.DM.01G044150.4	-5.62767	1.29393	22.7843	1.81243e-06	0.00123162
Soltu.DM.04G015420.2	-5.31727	0.97726	22.6137	1.98066e-06	0.00130715
Soltu.DM.03G007800.2	-6.1053	1.72102	22.5687	2.02756e-06	0.00130715
Soltu.DM.03G019160.6	-5.21875	0.886845	22.4741	2.12994e-06	0.00133883
Soltu.DM.01G026730.4	5.60905	1.75633	22.3171	2.31136e-06	0.00138373
Soltu.DM.06G022280.4	-5.27172	0.936415	22.3171	2.31144e-06	0.00138373
Soltu.DM.08G010440.1	-5.10341	0.782093	21.7066	3.17688e-06	0.00185759
Soltu.DM.08G028650.2	-5.42743	1.0829	21.6306	3.30545e-06	0.00188884
Soltu.DM.01G040890.3	-5.05463	0.73831	21.2259	4.08209e-06	0.0022808
Soltu.DM.05G004790.2	-5.02123	0.708271	20.9993	4.59454e-06	0.00243022
Soltu.DM.04G005850.4	-4.86321	1.03924	20.9826	4.63472e-06	0.00243022
Soltu.DM.08G003110.2	-4.99282	0.682545	20.9806	4.63949e-06	0.00243022
Soltu.DM.08G016980.2	-5.04285	0.728363	20.7655	5.19099e-06	0.00262035
Soltu.DM.01G017530.2	-5.05513	0.740522	20.7207	5.31391e-06	0.00262035
Soltu.DM.05G024910.2	-5.00563	0.695211	20.7202	5.31511e-06	0.00262035
Soltu.DM.04G000120.2	-5.47889	1.13352	20.506	5.94461e-06	0.00287433
Soltu.DM.06G024960.4	-5.08509	0.768827	20.3844	6.33435e-06	0.00296948
Soltu.DM.05G000360.2	-5.1234	0.804039	20.3714	6.37761e-06	0.00296948
Soltu.DM.02G019130.2	5.33493	1.29315	20.2107	6.93648e-06	0.00311961
Soltu.DM.05G027080.3	-4.88666	0.588192	20.1884	7.0177e-06	0.00311961
Soltu.DM.02G007050.3	-5.74527	1.38291	20.1736	7.07225e-06	0.00311961
Soltu.DM.04G005020.4	-5.44134	1.09933	20.1067	7.32387e-06	0.0031749
Soltu.DM.05G021680.2	-5.05371	0.73978	19.98	7.82564e-06	0.00333492
Soltu.DM.01G002560.3	-4.97288	0.66637	19.8821	8.2366e-06	0.00345155
Soltu.DM.01G052130.1	-5.17643	0.854747	19.5933	9.58059e-06	0.00388677
Soltu.DM.11G003020.1	-5.48117	1.13774	19.5925	9.58436e-06	0.00388677
Soltu.DM.04G034480.3	-4.86327	0.600238	19.4746	1.01947e-05	0.00406866
Soltu.DM.09G000590.1	-5.72798	1.37018	19.4388	1.03874e-05	0.00408079
Soltu.DM.08G022080.2	-4.78389	0.497596	19.3389	1.09456e-05	0.00417372
Soltu.DM.04G035310.5	-4.7872	0.499933	19.3371	1.09559e-05	0.00417372
Soltu.DM.02G024380.2	-5.59755	1.24772	19.2141	1.16848e-05	0.00438494
Soltu.DM.01G017530.4	-4.87039	0.575842	18.7781	1.46843e-05	0.00542954
Soltu.DM.05G024780.8	-4.62289	0.355628	18.4981	1.70076e-05	0.00619741
Soltu.DM.02G007050.5	-4.6351	0.366706	18.4531	1.74141e-05	0.00625489
Soltu.DM.06G010770.1	-1.36509	6.83807	18.3714	1.81768e-05	0.0064369
Soltu.DM.02G019130.1	-4.69011	0.416287	18.3166	1.87066e-05	0.0065325
Soltu.DM.02G027550.2	-5.64626	1.29361	18.1168	2.07756e-05	0.00709592
Soltu.DM.03G019330.3	-4.56531	0.305592	18.1069	2.08845e-05	0.00709592
Soltu.DM.06G008230.2	-5.43109	1.09487	17.9462	2.27236e-05	0.00761787
Soltu.DM.06G030390.1	-4.53261	0.27694	17.8774	2.35598e-05	0.00770445
Soltu.DM.05G005180.1	-5.05281	0.743389	17.8746	2.35947e-05	0.00770445
Soltu.DM.04G005020.2	-4.18302	1.05814	17.8261	2.42042e-05	0.00780214
Soltu.DM.08G015910.1	-4.69063	0.418248	17.7922	2.4639e-05	0.00781107
Soltu.DM.03G014370.3	-4.65392	0.385511	17.7757	2.48533e-05	0.00781107
Soltu.DM.04G019800.2	-4.63932	0.372621	17.7321	2.54303e-05	0.00789374
Soltu.DM.11G000780.5	-4.55819	0.300602	17.6983	2.5886e-05	0.00793261
Soltu.DM.05G002980.1	-2.58679	4.47351	17.6763	2.61865e-05	0.00793261
Soltu.DM.06G018790.2	-4.48663	0.237267	17.5528	2.79443e-05	0.00836433
Soltu.DM.04G010390.2	4.29449	2.39778	17.403	3.02356e-05	0.00892904
Soltu.DM.05G009830.5	6.7863	2.42115	17.3838	3.05412e-05	0.00892904
Soltu.DM.06G020210.2	-4.44674	0.203092	17.2111	3.34482e-05	0.00966652
Soltu.DM.06G030320.2	-4.84434	0.558344	17.0752	3.59283e-05	0.0102653
Soltu.DM.11G000780.3	-5.1909	0.875855	16.7104	4.35412e-05	0.0123006
Soltu.DM.02G010930.3	-4.33527	0.107665	16.6359	4.52848e-05	0.0126511
Soltu.DM.06G017120.2	-4.32631	0.100315	16.5778	4.66941e-05	0.0129014
Soltu.DM.01G049350.1	-1.48317	6.69421	16.546	4.74831e-05	0.0129768
Soltu.DM.09G024390.1	-1.36758	6.43937	16.153	5.84269e-05	0.015796
Soltu.DM.08G028230.3	-4.87742	0.666431	15.947	6.51424e-05	0.0173251
Soltu.DM.11G021240.4	-4.29894	0.0788095	15.9377	6.54609e-05	0.0173251
Soltu.DM.02G029800.4	-4.40352	0.169999	15.9044	6.66219e-05	0.0174487
Soltu.DM.08G028450.1	-4.02649	0.452005	15.8847	6.73224e-05	0.0174504
Soltu.DM.01G036600.1	-4.30134	0.0816196	15.7209	7.3409e-05	0.0188339
Soltu.DM.11G026250.2	-4.76621	0.489258	15.656	7.59715e-05	0.0192945
Soltu.DM.01G032410.2	-4.26252	0.048694	15.516	8.18079e-05	0.020569
Soltu.DM.02G019880.2	-4.50306	0.259716	15.1445	9.95872e-05	0.0245253
Soltu.DM.05G003920.2	-4.10013	-0.0895349	15.136	0.000100039	0.0245253
Soltu.DM.06G014740.2	-4.26329	0.0506693	15.1279	0.00010047	0.0245253
Soltu.DM.01G002940.1	-4.10676	-0.0831002	14.9575	0.00010996	0.026584
Soltu.DM.05G007860.2	-4.41141	0.177616	14.9067	0.00011296	0.0270288
Soltu.DM.09G028870.1	2.46204	4.54922	14.8903	0.00011395	0.0270288
Soltu.DM.01G032820.1	-4.71444	0.484013	14.8306	0.00011761	0.0276362
Soltu.DM.08G017360.1	-4.30072	0.0841468	14.798	0.000119661	0.0278577
Soltu.DM.02G031500.6	-4.35005	0.127179	14.7305	0.000124026	0.028609
Soltu.DM.11G016960.1	-4.07054	-0.113613	14.5824	0.000134163	0.030666
Soltu.DM.11G025590.4	5.74157	1.23939	14.5411	0.000137138	0.0310636
Soltu.DM.01G044300.1	-2.14743	5.61353	14.5065	0.000139678	0.0313564
Soltu.DM.01G005630.3	-4.19116	1.34245	14.4294	0.000145517	0.0323781
Soltu.DM.09G026660.1	-4.77033	0.499602	14.3796	0.000149409	0.0329526
Soltu.DM.06G025010.2	-4.02423	-0.150718	14.3008	0.000155798	0.0335638
Soltu.DM.01G022800.4	-3.98467	-0.184831	14.2972	0.000156094	0.0335638
Soltu.DM.06G011760.3	-4.57222	2.48829	14.2832	0.000157266	0.0335638
Soltu.DM.11G004910.1	-4.4189	0.18575	14.2801	0.00015752	0.0335638
Soltu.DM.11G020690.1	5.85428	1.35729	14.2639	0.00015888	0.0335691
Soltu.DM.01G042960.1	-4.43211	0.197437	14.2176	0.00016284	0.034119
Soltu.DM.05G002350.2	-4.08083	-0.102185	14.1472	0.000169049	0.0351272
Soltu.DM.04G000110.2	5.52913	1.04386	14.088	0.000174449	0.0359523
Soltu.DM.06G022170.2	-4.05615	-0.122535	13.9881	0.000183972	0.0375407
Soltu.DM.11G020410.2	-4.02334	-0.150248	13.9762	0.000185143	0.0375407
Soltu.DM.01G006380.4	8.59508	4.0514	13.9523	0.000187508	0.0377162
Soltu.DM.01G009930.1	-3.98268	-0.185618	13.9177	0.000190991	0.0381119
Soltu.DM.09G022120.3	-3.96796	-0.197835	13.8984	0.000192963	0.0382021
Soltu.DM.02G022580.1	-4.2683	0.0592557	13.8734	0.00019555	0.0384118
Soltu.DM.09G028460.2	-4.09368	-0.0922205	13.8332	0.000199777	0.0385831
Soltu.DM.01G002520.4	8.16953	3.6499	13.8219	0.00020098	0.0385831
Soltu.DM.11G020440.3	5.13934	0.667095	13.8215	0.000201026	0.0385831
Soltu.DM.11G008490.1	-4.17483	-0.0207925	13.7932	0.000204069	0.0388705
Soltu.DM.11G025180.4	-3.90314	-0.250443	13.7647	0.000207188	0.039168
Soltu.DM.06G022630.4	-4.22215	0.0175306	13.641	0.000221299	0.0415232
Soltu.DM.04G007320.1	-3.9821	1.04996	13.6088	0.00022513	0.0418518
Soltu.DM.01G014430.2	-5.41748	1.08994	13.5984	0.000226379	0.0418518
Soltu.DM.04G002180.3	-4.38069	0.157728	13.5696	0.000229882	0.0421891
Soltu.DM.01G041450.3	-3.87744	-0.270971	13.5414	0.000233355	0.0425163
Soltu.DM.09G018370.2	-3.66696	0.26061	13.4938	0.000239352	0.043155
Soltu.DM.01G036060.3	-3.94815	-0.213269	13.4864	0.000240294	0.043155
Soltu.DM.02G019920.1	-3.85872	-0.286203	13.455	0.000244354	0.043573
Soltu.DM.03G009320.5	-3.82768	-0.311593	13.3573	0.000257419	0.0455796
Soltu.DM.08G028730.4	-3.78718	2.60781	13.3219	0.000262321	0.0461227
Soltu.DM.11G003380.2	-4.58669	1.92364	13.2541	0.00027198	0.0474888
Soltu.DM.03G001750.2	-4.42656	0.198977	13.2053	0.000279154	0.0484053
Soltu.DM.01G035150.1	-4.51048	0.268921	13.1424	0.000288687	0.0497155

## Sheet: PR_24h_SssvPMTV
gene	logFC	logCPM	LR	PValue	FDR
Soltu.DM.06G003940.2	-3.93465	5.36477	81.9318	1.40862e-19	3.68073e-15
Soltu.DM.04G035210.2	7.0994	5.8172	54.4058	1.63079e-13	2.07891e-09
Soltu.DM.11G012260.2	5.88128	4.6073	53.6574	2.38681e-13	2.07891e-09
Soltu.DM.03G021050.1	5.76927	4.49886	51.0275	9.10797e-13	5.94978e-09
Soltu.DM.02G011130.2	6.39106	5.29774	48.9403	2.63874e-12	1.379e-08
Soltu.DM.02G028350.2	5.03584	4.25372	44.0576	3.18851e-11	1.38859e-07
Soltu.DM.01G048070.2	4.98797	3.72719	43.0169	5.42701e-11	2.02582e-07
Soltu.DM.11G021850.3	5.14747	3.88319	40.5562	1.91038e-10	6.23978e-07
Soltu.DM.06G012110.2	4.87199	3.61417	39.9472	2.60916e-10	7.57526e-07
Soltu.DM.04G000960.1	5.39114	4.12192	38.4429	5.63788e-10	1.47318e-06
Soltu.DM.11G022980.3	5.00053	3.73952	37.8385	7.68498e-10	1.82553e-06
Soltu.DM.08G010440.5	4.91355	3.6546	37.6605	8.4191e-10	1.83326e-06
Soltu.DM.06G008090.4	5.65631	4.56591	37.3101	1.00763e-09	2.02534e-06
Soltu.DM.01G051320.1	4.82409	3.56754	34.6699	3.90621e-09	7.29066e-06
Soltu.DM.02G012950.2	6.08144	4.80157	33.4881	7.16996e-09	1.24901e-05
Soltu.DM.11G022640.2	4.58329	3.33389	33.1663	8.46053e-09	1.38171e-05
Soltu.DM.01G033050.2	4.93372	3.67407	32.7508	1.04765e-08	1.61031e-05
Soltu.DM.04G000280.3	4.46825	3.22261	32.529	1.17425e-08	1.70462e-05
Soltu.DM.01G034710.1	-4.50045	3.34157	32.2952	1.32438e-08	1.82138e-05
Soltu.DM.06G010960.3	4.81357	3.55707	31.4466	2.04999e-08	2.67831e-05
Soltu.DM.06G028080.1	4.37467	3.13235	31.1501	2.38831e-08	2.97174e-05
Soltu.DM.01G028120.1	4.77975	3.5244	29.7828	4.83251e-08	5.7397e-05
Soltu.DM.11G001650.2	5.88708	4.62221	29.517	5.54278e-08	6.05698e-05
Soltu.DM.04G014290.2	4.65319	3.4019	29.5099	5.56325e-08	6.05698e-05
Soltu.DM.06G030500.4	-3.70338	3.65479	24.2924	8.27638e-07	0.000865047
Soltu.DM.05G004550.2	4.33117	3.09027	23.5777	1.19968e-06	0.00120568
Soltu.DM.01G019700.4	3.92868	2.73922	22.7303	1.86401e-06	0.00180394
Soltu.DM.02G024510.3	4.2704	3.18813	22.3461	2.2768e-06	0.00212475
Soltu.DM.09G023250.2	3.65681	2.44798	21.851	2.94658e-06	0.00265497
Soltu.DM.06G021090.1	3.727	2.51393	21.1814	4.178e-06	0.00353276
Soltu.DM.05G016700.2	3.87902	2.658	21.1754	4.19118e-06	0.00353276
Soltu.DM.11G021850.2	-3.09034	3.43237	20.5414	5.83541e-06	0.00467146
Soltu.DM.01G048070.3	-2.86268	2.3131	20.5205	5.89967e-06	0.00467146
Soltu.DM.08G014310.2	3.97416	3.83404	20.0877	7.39698e-06	0.00568479
Soltu.DM.06G028050.4	4.14235	3.92036	19.6773	9.16859e-06	0.00684501
Soltu.DM.01G001570.2	5.16352	3.97073	19.4844	1.01424e-05	0.00736166
Soltu.DM.11G015370.3	4.21773	2.98003	19.2554	1.14344e-05	0.00807518
Soltu.DM.09G002280.1	3.3882	2.19624	19.1734	1.19363e-05	0.00820775
Soltu.DM.01G048070.1	-3.1331	2.37434	18.911	1.36958e-05	0.00917622
Soltu.DM.09G025800.5	3.54772	2.3453	18.7593	1.48301e-05	0.00968776
Soltu.DM.02G009490.2	4.01016	2.78146	18.553	1.65244e-05	0.0105313
Soltu.DM.09G010710.2	3.58256	2.37725	18.2208	1.96718e-05	0.0122387
Soltu.DM.06G014170.2	3.96961	2.74479	18.1267	2.06681e-05	0.0125595
Soltu.DM.04G029140.6	3.71542	2.50297	18.0235	2.18195e-05	0.0129578
Soltu.DM.06G030980.1	3.64969	2.44254	17.9681	2.24636e-05	0.0130439
Soltu.DM.01G035220.1	-3.75095	2.67998	17.824	2.42314e-05	0.0137645
Soltu.DM.08G021150.1	5.10131	3.83916	17.6935	2.5951e-05	0.0140342
Soltu.DM.11G004560.2	4.53174	3.28223	17.6929	2.59588e-05	0.0140342
Soltu.DM.06G028030.2	3.5156	2.31452	17.6668	2.63175e-05	0.0140342
Soltu.DM.04G011800.1	4.43348	3.18684	17.4942	2.88181e-05	0.0150603
Soltu.DM.11G003410.2	5.3787	4.11133	17.2888	3.21072e-05	0.0164502
Soltu.DM.05G006720.3	-2.6231	2.22616	17.1675	3.4225e-05	0.0171981
Soltu.DM.01G039850.2	4.2946	3.05541	17.0331	3.67343e-05	0.0175492
Soltu.DM.06G009000.1	-3.6716	3.84016	17.0037	3.73079e-05	0.0175492
Soltu.DM.02G031550.2	-2.47867	2.31289	16.9981	3.74167e-05	0.0175492
Soltu.DM.01G036060.2	3.6124	2.40477	16.9743	3.78884e-05	0.0175492
Soltu.DM.04G011060.2	3.56404	2.35935	16.9547	3.82819e-05	0.0175492
Soltu.DM.11G008270.1	3.88089	3.37756	16.8542	4.03643e-05	0.0181848
Soltu.DM.04G024050.2	3.92704	2.70285	16.7858	4.18444e-05	0.0185321
Soltu.DM.02G017340.2	4.14725	2.91168	16.6969	4.38521e-05	0.0190976
Soltu.DM.03G022720.3	3.09945	1.92922	16.6196	4.56756e-05	0.0194951
Soltu.DM.02G029750.2	-2.60659	2.91238	16.5956	4.6257e-05	0.0194951
Soltu.DM.05G022500.2	-2.71082	2.2859	16.5594	4.71506e-05	0.0195563
Soltu.DM.02G011850.7	4.71857	3.46689	16.3471	5.27379e-05	0.0215319
Soltu.DM.02G024620.1	-1.15959	7.06191	16.1197	5.94636e-05	0.0239044
Soltu.DM.02G017990.2	5.64329	4.4673	16.0317	6.22922e-05	0.024662
Soltu.DM.05G000640.1	4.84171	3.58574	15.7446	7.24927e-05	0.0282722
Soltu.DM.11G003010.2	5.10661	3.84359	15.713	7.37168e-05	0.0283268
Soltu.DM.05G023940.1	4.53276	3.28788	15.6531	7.60889e-05	0.0288145
Soltu.DM.01G033360.1	-2.66868	2.54478	15.5615	7.98635e-05	0.0298119
Soltu.DM.02G034620.1	3.76503	2.55016	15.4411	8.51152e-05	0.0309914
Soltu.DM.01G042550.1	4.19327	2.98317	15.4349	8.53953e-05	0.0309914
Soltu.DM.11G021290.2	3.85117	2.62911	15.3116	9.11549e-05	0.0325223
Soltu.DM.09G025740.2	4.35994	3.12867	15.2921	9.21029e-05	0.0325223
Soltu.DM.02G029120.3	3.59059	2.3837	15.1573	9.89168e-05	0.0344626
Soltu.DM.04G005230.2	4.23233	2.99275	14.9686	0.000109313	0.0375836
Soltu.DM.03G009770.1	4.02488	2.79807	14.8665	0.000115394	0.0381604
Soltu.DM.01G025140.2	4.55778	3.31249	14.8615	0.0001157	0.0381604
Soltu.DM.06G031100.1	-1.21903	7.24203	14.8379	0.000117159	0.0381604
Soltu.DM.02G016870.2	3.60854	2.40282	14.8371	0.000117207	0.0381604
Soltu.DM.09G005580.2	4.19408	2.96031	14.8197	0.000118293	0.0381604
Soltu.DM.09G027320.3	4.28257	3.04446	14.7873	0.000120343	0.0383483
Soltu.DM.02G009110.1	-2.49123	3.00651	14.7356	0.000123689	0.0387404
Soltu.DM.01G029100.1	4.63242	3.38176	14.6946	0.000126409	0.0387404
Soltu.DM.09G024880.2	4.12841	2.89569	14.6655	0.000128373	0.0387404
Soltu.DM.08G017820.4	3.92734	2.70554	14.6514	0.000129338	0.0387404
Soltu.DM.04G003490.2	-1.82403	5.82313	14.6444	0.000129822	0.0387404
Soltu.DM.08G014620.2	-2.59129	2.97887	14.6191	0.000131576	0.0387404
Soltu.DM.08G018870.1	3.21576	2.03528	14.6137	0.000131951	0.0387404
Soltu.DM.05G000320.1	3.0615	1.89406	14.5914	0.000133519	0.0387651
Soltu.DM.09G031540.1	4.11127	2.8821	14.5311	0.000137866	0.0395872
Soltu.DM.04G025200.1	4.69671	3.55582	14.5027	0.000139959	0.0397514
Soltu.DM.01G035530.2	4.19523	2.9609	14.4556	0.000143505	0.0403203
Soltu.DM.06G034780.2	3.78159	2.56673	14.2887	0.000156805	0.0432221
Soltu.DM.06G000520.1	3.1998	3.24359	14.2752	0.000157931	0.0432221
Soltu.DM.01G027280.1	3.99669	2.77137	14.2617	0.000159068	0.0432221
Soltu.DM.05G024920.2	3.86263	2.64095	14.2454	0.000160449	0.0432221
Soltu.DM.03G021150.3	5.18721	3.92161	14.1978	0.000164562	0.0438776
Soltu.DM.01G034100.2	3.4402	2.24333	14.15	0.000168795	0.0445517
Soltu.DM.06G008860.3	4.06143	2.83259	14.0773	0.000175445	0.0458437
Soltu.DM.05G006800.2	5.53165	4.25807	14.0304	0.00017988	0.0465373
Soltu.DM.01G005660.2	4.02184	2.79488	14.009	0.000181942	0.0466093
Soltu.DM.03G021350.5	4.1646	2.93093	13.967	0.000186052	0.0467574
Soltu.DM.09G008220.1	3.67752	2.4656	13.9665	0.000186099	0.0467574
Soltu.DM.05G004290.2	-5.15526	3.9676	13.9293	0.000189817	0.0468621
Soltu.DM.08G027500.2	3.64656	2.43904	13.9115	0.000191619	0.0468621
Soltu.DM.03G001890.1	3.62075	2.41477	13.8787	0.000194993	0.0468621
Soltu.DM.03G010260.2	3.83486	2.61782	13.8775	0.000195116	0.0468621
Soltu.DM.06G016240.3	4.55165	3.3035	13.874	0.000195483	0.0468621
Soltu.DM.02G017800.3	3.9102	2.68893	13.8322	0.000199885	0.047338
Soltu.DM.09G005560.1	3.46471	2.26913	13.8143	0.000201796	0.047338
Soltu.DM.04G002730.2	4.29326	3.0507	13.804	0.000202903	0.047338
Soltu.DM.08G027320.2	-3.61141	4.33594	13.7204	0.000212139	0.0490548
Soltu.DM.05G008390.10	4.28673	4.65883	13.7034	0.000214064	0.0490657
Soltu.DM.03G021350.3	-2.33567	2.54933	13.6602	0.000219047	0.0497712

## Sheet: RB_24h_SssvPMTV
gene	logFC	logCPM	LR	PValue	FDR
Soltu.DM.06G023910.2	-8.54848	4.33667	115.747	5.39878e-27	1.3965e-22
Soltu.DM.11G019280.2	6.63354	4.83485	67.1008	2.5798e-16	3.33658e-12
Soltu.DM.06G031420.2	7.36748	3.38712	39.7407	2.90023e-10	2.50067e-06
Soltu.DM.04G018280.2	8.21184	4.22316	31.7929	1.7152e-08	8.46873e-05
Soltu.DM.03G024370.3	6.7008	2.73001	31.7773	1.72902e-08	8.46873e-05
Soltu.DM.09G031090.2	7.63857	3.65349	31.5295	1.96437e-08	8.46873e-05
Soltu.DM.02G011850.3	-5.94761	1.82044	29.9627	4.4044e-08	0.000162755
Soltu.DM.05G017300.3	-5.88982	1.76705	28.361	1.00675e-07	0.00032552
Soltu.DM.06G011760.3	-6.00718	1.88212	27.5976	1.49366e-07	0.000429296
Soltu.DM.04G006870.3	-5.95413	1.87694	26.8811	2.16369e-07	0.000559681
Soltu.DM.01G028770.2	-5.67681	1.57063	26.6203	2.47624e-07	0.000582299
Soltu.DM.05G024630.1	7.92479	3.93738	26.2305	3.03004e-07	0.00065315
Soltu.DM.09G025740.1	7.45149	3.46735	24.2954	8.26343e-07	0.00153987
Soltu.DM.06G014130.2	-5.35744	1.26814	24.279	8.33425e-07	0.00153987
Soltu.DM.01G046570.4	-5.13913	1.06815	22.0005	2.72574e-06	0.00470044
Soltu.DM.02G024280.2	-4.79198	1.44985	21.7834	3.05237e-06	0.00493472
Soltu.DM.04G005250.1	-4.70237	1.22821	20.914	4.80375e-06	0.00695685
Soltu.DM.06G021700.1	-3.8524	3.68945	20.8992	4.84104e-06	0.00695685
Soltu.DM.05G008970.3	-5.36521	1.2819	20.5959	5.67171e-06	0.00772158
Soltu.DM.11G017240.4	5.841	3.16315	19.9551	7.92801e-06	0.0102537
Soltu.DM.03G021770.6	-5.13217	3.93667	19.7917	8.6359e-06	0.0106374
Soltu.DM.02G006470.1	-5.28444	1.21659	19.5116	9.99904e-06	0.0115077
Soltu.DM.02G029790.1	-2.59066	4.16209	19.4676	1.02323e-05	0.0115077
Soltu.DM.02G007050.2	5.76613	1.92942	19.2092	1.17149e-05	0.0126262
Soltu.DM.01G005660.1	-4.67119	0.645566	18.9135	1.36783e-05	0.0138527
Soltu.DM.04G010810.1	-2.18295	4.73348	18.8795	1.39239e-05	0.0138527
Soltu.DM.02G022440.8	4.01138	4.78129	18.7696	1.475e-05	0.0141311
Soltu.DM.03G000490.5	-4.62917	0.716615	18.0994	2.09664e-05	0.0193692
Soltu.DM.09G030470.1	-1.83737	8.31916	17.8451	2.39633e-05	0.0213744
Soltu.DM.09G031020.1	5.27805	2.30106	17.476	2.90951e-05	0.0250868
Soltu.DM.06G023190.1	-4.15161	0.49622	17.3559	3.09937e-05	0.0252159
Soltu.DM.11G019190.2	-4.33726	0.350974	17.3418	3.12236e-05	0.0252159
Soltu.DM.01G041150.2	3.83596	5.58812	17.2752	3.23373e-05	0.0252159
Soltu.DM.03G014730.1	-3.6278	3.37663	17.206	3.35378e-05	0.0252159
Soltu.DM.04G036400.2	-4.60246	0.606894	17.1733	3.41191e-05	0.0252159
Soltu.DM.05G024780.7	-4.25659	0.280996	17.0847	3.57495e-05	0.025687
Soltu.DM.06G023350.2	5.39064	1.59137	16.9692	3.79915e-05	0.0265602
Soltu.DM.01G032820.1	-4.42425	0.42859	16.8442	4.05775e-05	0.0275797
Soltu.DM.03G017960.1	-4.2083	0.239194	16.7978	4.15823e-05	0.0275797
Soltu.DM.05G018750.1	-2.79517	3.61336	16.6814	4.42118e-05	0.0285907
Soltu.DM.06G018400.3	5.35437	1.41282	16.3509	5.26299e-05	0.0332043
Soltu.DM.03G022260.1	6.1107	2.14608	16.2896	5.43629e-05	0.0334811
Soltu.DM.06G015030.2	5.9734	2.01111	16.1036	5.99715e-05	0.0360763
Soltu.DM.04G036540.5	-4.28061	0.304499	15.9527	6.49436e-05	0.0381794
Soltu.DM.08G001360.1	-4.47444	2.01643	15.8759	6.76348e-05	0.038878
Soltu.DM.09G029290.3	6.6452	2.68684	15.7499	7.22934e-05	0.0392338
Soltu.DM.09G019250.1	3.65697	3.79053	15.7488	7.23349e-05	0.0392338
Soltu.DM.06G030540.2	-4.00232	0.0638532	15.7365	7.2804e-05	0.0392338
Soltu.DM.11G020640.1	-1.66128	7.46912	15.6575	7.59091e-05	0.0400722
Soltu.DM.06G026500.1	4.64278	0.995215	15.4827	8.32625e-05	0.043075
Soltu.DM.04G037850.1	-4.1125	2.65316	15.247	9.43245e-05	0.047841
Soltu.DM.05G022250.3	6.57918	2.6041	15.1421	9.97132e-05	0.0496016

## Sheet: SH_24h_SssvPMTV
gene	logFC	logCPM	LR	PValue	FDR
Soltu.DM.02G033310.1	7.48993	5.55041	82.4206	1.10001e-19	2.63133e-15
Soltu.DM.01G037540.1	7.24907	5.31108	73.2916	1.1184e-17	1.33766e-13
Soltu.DM.02G033310.2	-6.8094	4.40555	67.108	2.57039e-16	2.04955e-12
Soltu.DM.11G022970.1	6.63779	4.70385	48.2197	3.81037e-12	2.2787e-08
Soltu.DM.08G016980.3	6.52587	4.62823	46.1116	1.11706e-11	5.34424e-08
Soltu.DM.04G003640.1	7.26467	5.32412	43.5129	4.21173e-11	1.67915e-07
Soltu.DM.02G033900.4	6.14245	4.21452	38.4448	5.63244e-10	1.92477e-06
Soltu.DM.05G024790.1	5.51722	4.54255	37.7623	7.99126e-10	2.38949e-06
Soltu.DM.11G023510.2	6.43093	4.49832	36.4557	1.56178e-09	4.15105e-06
Soltu.DM.01G005570.2	-5.62811	4.23612	33.9753	5.58157e-09	1.33517e-05
Soltu.DM.02G014310.1	6.38283	4.45056	33.6575	6.57213e-09	1.4292e-05
Soltu.DM.01G027200.2	5.90926	3.98481	32.8839	9.7828e-09	1.95012e-05
Soltu.DM.02G019150.2	-5.39881	3.31946	32.6747	1.08946e-08	2.00468e-05
Soltu.DM.02G012570.2	7.47338	5.54146	31.7759	1.73024e-08	2.95637e-05
Soltu.DM.03G001350.1	-6.17747	3.77661	31.4296	2.06807e-08	3.18085e-05
Soltu.DM.09G024500.2	5.94598	4.02041	31.3745	2.12757e-08	3.18085e-05
Soltu.DM.11G025370.3	5.85555	3.93148	29.3776	5.95624e-08	8.38113e-05
Soltu.DM.08G027200.2	5.67135	3.75112	29.152	6.69172e-08	8.89292e-05
Soltu.DM.01G046080.2	5.69469	4.40926	29.0343	7.11078e-08	8.95247e-05
Soltu.DM.01G001790.2	5.83003	3.9064	28.627	8.77522e-08	0.000104956
Soltu.DM.02G008300.1	5.68541	3.76505	26.6572	2.42947e-07	0.00026543
Soltu.DM.01G035970.2	-5.288	3.3904	26.6479	2.44114e-07	0.00026543
Soltu.DM.11G025770.4	6.14251	4.21758	26.3515	2.84594e-07	0.00029599
Soltu.DM.05G000780.2	-5.18242	2.82189	25.2025	5.16155e-07	0.000514456
Soltu.DM.02G011130.3	6.24342	4.47266	24.5665	7.17897e-07	0.000686913
Soltu.DM.06G017530.2	6.39443	4.46067	24.481	7.50444e-07	0.000690438
Soltu.DM.04G028540.5	5.57369	3.65532	24.2908	8.28328e-07	0.000733868
Soltu.DM.08G023500.1	5.43933	3.52407	24.1415	8.95092e-07	0.000764697
Soltu.DM.02G012470.3	5.66362	3.74222	23.8134	1.0614e-06	0.000870148
Soltu.DM.01G042050.1	5.55564	3.6373	23.76	1.09128e-06	0.000870148
Soltu.DM.06G032530.4	4.76851	4.35084	23.535	1.22662e-06	0.000936274
Soltu.DM.02G019150.1	5.2777	3.36681	23.4637	1.27294e-06	0.000936274
Soltu.DM.06G011760.3	-5.33044	2.96023	23.4356	1.29163e-06	0.000936274
Soltu.DM.04G006170.3	5.33495	3.42231	23.0959	1.54122e-06	0.00108434
Soltu.DM.04G030800.2	5.35848	3.44565	22.9009	1.70571e-06	0.00116578
Soltu.DM.02G024250.2	5.29013	3.37826	22.8398	1.76079e-06	0.00117
Soltu.DM.01G048070.2	5.20707	3.29809	22.6459	1.94774e-06	0.00125924
Soltu.DM.09G023050.3	-5.11994	4.21112	22.3421	2.28145e-06	0.00143618
Soltu.DM.03G024630.2	-5.40359	3.03046	22.0124	2.70889e-06	0.00166152
Soltu.DM.09G021310.2	5.34756	3.43436	21.9159	2.84866e-06	0.00170357
Soltu.DM.09G031670.2	5.93839	4.01084	21.7551	3.09772e-06	0.0017951
Soltu.DM.11G026580.3	-4.78415	2.44806	21.7022	3.18419e-06	0.0017951
Soltu.DM.05G020470.1	-4.84334	2.82947	21.6767	3.22685e-06	0.0017951
Soltu.DM.02G029120.1	5.01049	3.67654	21.5864	3.38249e-06	0.00183892
Soltu.DM.01G034310.5	5.52926	3.61063	21.3277	3.87106e-06	0.00205777
Soltu.DM.11G022970.2	-5.25744	4.09849	21.0636	4.44291e-06	0.00231041
Soltu.DM.04G024460.2	5.05729	3.15278	20.8822	4.88419e-06	0.00248585
Soltu.DM.01G002490.3	5.23242	3.32143	20.5891	5.69204e-06	0.00283665
Soltu.DM.11G012550.1	5.3266	3.41268	20.2892	6.6576e-06	0.00319279
Soltu.DM.06G030390.1	-4.75335	2.41965	20.2846	6.67362e-06	0.00319279
Soltu.DM.02G026830.3	5.07205	3.16622	20.1243	7.25699e-06	0.00336502
Soltu.DM.11G019010.1	5.18332	3.27426	20.1091	7.31495e-06	0.00336502
Soltu.DM.01G034020.3	5.07697	3.17103	19.6105	9.49445e-06	0.00428522
Soltu.DM.02G006830.1	5.69961	3.77616	19.2742	1.13224e-05	0.00501562
Soltu.DM.01G024650.2	-4.48106	2.16897	19.1246	1.22454e-05	0.00532584
Soltu.DM.03G021770.3	5.52956	3.61125	18.9058	1.37336e-05	0.00586644
Soltu.DM.01G024650.1	4.83329	2.93589	18.3533	1.83498e-05	0.00770081
Soltu.DM.02G021450.2	4.78882	2.8937	18.0408	2.16226e-05	0.00891781
Soltu.DM.09G031810.1	5.25803	3.34516	17.6582	2.64376e-05	0.0107189
Soltu.DM.01G046570.7	6.72105	4.82553	17.616	2.7031e-05	0.0107741
Soltu.DM.02G018800.3	-4.39603	2.08937	17.559	2.78532e-05	0.0107741
Soltu.DM.04G019270.2	5.24619	3.33621	17.5541	2.7925e-05	0.0107741
Soltu.DM.06G007350.1	5.01995	3.11457	17.3555	3.09997e-05	0.0117705
Soltu.DM.01G032700.3	4.97377	3.07026	17.2421	3.29058e-05	0.0122991
Soltu.DM.03G015270.1	4.67646	2.78518	17.0639	3.61434e-05	0.0133013
Soltu.DM.01G035350.2	4.72309	2.8295	16.9598	3.81793e-05	0.0138377
Soltu.DM.01G050710.3	4.84455	2.94602	16.9175	3.90399e-05	0.0138436
Soltu.DM.04G018280.2	-4.43231	3.12404	16.9023	3.9353e-05	0.0138436
Soltu.DM.06G030390.2	4.91347	3.01163	16.3584	5.24246e-05	0.0181746
Soltu.DM.08G008500.2	4.82012	2.92225	16.2133	5.6596e-05	0.0192287
Soltu.DM.11G007730.4	-4.00279	1.73798	16.1974	5.70726e-05	0.0192287
Soltu.DM.06G000990.2	-4.36082	2.056	16.1099	5.97692e-05	0.0198575
Soltu.DM.11G022400.1	4.61232	2.72457	15.9923	6.36023e-05	0.0208415
Soltu.DM.01G015840.10	5.25286	3.34257	15.8937	6.69996e-05	0.0216581
Soltu.DM.01G003660.1	4.62378	2.73402	15.8238	6.95219e-05	0.0221738
Soltu.DM.03G013610.1	4.81359	2.91534	15.7707	7.15031e-05	0.0225056
Soltu.DM.02G023730.2	4.65792	2.76699	15.262	9.35781e-05	0.0290712
Soltu.DM.01G045850.1	4.98221	3.07779	15.169	9.83066e-05	0.0301486
Soltu.DM.01G031220.3	5.04025	3.13639	15.0658	0.000103829	0.0314391
Soltu.DM.05G002130.1	4.77286	2.87596	14.9809	0.000108603	0.0323001
Soltu.DM.09G011280.2	-4.42513	2.57939	14.9676	0.000109373	0.0323001
Soltu.DM.01G032600.2	4.73493	2.83913	14.8806	0.000114537	0.0332146
Soltu.DM.01G024880.2	-4.93993	4.68744	14.8689	0.000115247	0.0332146
Soltu.DM.06G014130.6	4.62205	2.73127	14.8022	0.000119398	0.0337742
Soltu.DM.11G006260.1	7.11923	5.63359	14.7925	0.000120012	0.0337742
Soltu.DM.03G000490.6	-3.95683	1.69765	14.7223	0.000124567	0.0346485
Soltu.DM.03G021770.2	5.12405	3.21586	14.4512	0.000143841	0.0393306
Soltu.DM.01G048740.1	4.31652	3.10446	14.4401	0.000144689	0.0393306
Soltu.DM.06G019470.2	4.33178	2.45607	14.3537	0.000151481	0.0407143
Soltu.DM.05G000400.1	4.12881	3.69488	14.194	0.000164897	0.0438278
Soltu.DM.06G023810.8	-3.9852	2.35107	14.1243	0.000171122	0.0449825
Soltu.DM.02G013800.2	4.40168	2.5217	14.0813	0.000175072	0.0455207
Soltu.DM.06G031610.4	5.30052	3.38493	13.9947	0.000183325	0.0467531
Soltu.DM.02G009430.1	-4.83445	4.31007	13.9907	0.000183721	0.0467531

## Sheet: PR_48h_SssvPMTV
gene	logFC	logCPM	LR	PValue	FDR
Soltu.DM.08G013250.3	-6.56617	2.78144	56.7396	4.97527e-14	1.29243e-09
Soltu.DM.06G026500.1	-5.87236	2.12152	42.5429	6.91474e-11	8.98121e-07
Soltu.DM.01G002560.2	5.85473	3.21281	40.9681	1.54731e-10	1.33982e-06
Soltu.DM.01G050740.2	1.95472	5.76017	30.7707	2.90395e-08	0.00018859
Soltu.DM.09G004700.1	-4.69522	1.74899	27.9058	1.27367e-07	0.000661721
Soltu.DM.11G020690.1	-4.8375	1.15891	27.1336	1.89872e-07	0.00082205
Soltu.DM.04G025840.1	6.28404	3.16026	24.9251	5.96004e-07	0.00221177
Soltu.DM.11G025770.4	5.74272	2.5561	19.8047	8.57731e-06	0.0278516
Soltu.DM.11G021450.4	5.23407	2.06006	19.3992	1.06051e-05	0.0306098
Soltu.DM.06G027960.3	5.25881	2.11666	18.5659	1.64132e-05	0.0426366

[truncated: 5 more sheets: RB_48h_SssvPMTV, SH_48h_SssvPMTV, PR_72h_SssvPMTV, RB_72h_SssvPMTV, SH_72h_SssvPMTV]
